# Supplementary material for: Identification of a Conserved Transcriptional Activator-Repressor Module Controlling the Expression of Genes Involved in Tannic Acid Degradation and Gallic Acid Utilization in Aspergillus niger
Source: Front Fungal Biol. 2021 May 25;2:681631. doi: 10.3389/ffunb.2021.681631 (PMC10512348; doi:10.3389/ffunb.2021.681631)
Supplement: Supplementary Table 1 — Overview of the primers used in this study. [file Table_1.XLSX]

## Sheet: Blad1
Supplementary Table 1. Overview of the primers used in this study
Oligo	Sequence 5'-3'	Used for	Fragment size
			PCR	Fusion PCR
Deletion of tanR::hygR with split marker method
underlined: overlapping sequence used in fusion PCR
08275_P1f	AGTATTCCACTCAGCTCTGGACTAACCTCTTTAATGCGGGTGTGATGGAGTATGGATTATG	NRRL3_08275 5' flank	1259 bp
08275_P2r	TGATGTGTGTGACGTGATGTGTATATCCTAAGGAAGAAGAGAAGAGGGTAGCGAG	NRRL3_08275 5' flank
08275_P3f	TGATGATGGATATATGGAAGCTGGAGGATGGAGGGTTGAGTAGCCGTTTTCTCT	NRRL3_08275 3' flank	1270 bp
08275_P4r	TAGCAGGTGAGAACTCACTTGTACTCGACTCCTGCAGTGTTCCTTTCTTGCCCTCCGTT	NRRL3_08275 3' flank
08275_P5f	CAAATCCCACCGAGCCAAG	08275-hygR 5' SM fragment +dPCR		3040 bp
08275_P6r	CGGCCATAGCCAAGAGATAA	08275-hygR 3' SM fragment +dPCR		2852 bp
hygP3f	TAGGATATACACATCACGTC	hygR 5' fragment	1881 bp
hygP9r	GGCGTCGGTTTCCACTATC	hygR 5' fragment
hygP4r	CATCCTCCAGCTTCCATATATC	hygR 3' fragment	1722 bp
hygP8f	AAAGTTCGACAGCGTCTCC	hygR 3' fragment
hygP2f	CATGCATGGTTGCCTAGTGAA	Diagnostic PCR to confirm deletion
hygP5r	ATCCACTGCACCTCAGAGCC	Diagnostic PCR to confirm deletion
Deletion of tanX::hygR with split marker method
underlined: overlapping sequence used in fusion PCR
08276_P1f	CGCGGATGGAGATCGTCTA	NRRL3_08276 5' flank	729 bp	2505 bp
08276_P2r	CAATTCCAGCAGCGGCTTGTGGACGTTTACGTGGATCAG	NRRL3_08276 5' flank
08276_P3f	ACACGGCACAATTATCCATCGGAACACTGGTCTGGTGTGTTA	NRRL3_08276 3' flank	812 bp	2435 bp
08276_P4r	GCGCAGAGCTGGTTGAGAA	NRRL3_08276 3' flank
hygP6f	AAGCCGCTGCTGGAATTGGGCTCTGAGGTGCAGTGGAT	hygR 5' fragment	1794 bp
hygP9r	GGCGTCGGTTTCCACTATC	hygR 5' fragment
hygP7r	CGATGGATAATTGTGCCGTGTTGGGTGTTACGGAGCATTCA	hygR 3' fragment	1644 bp
hygP8f	AAAGTTCGACAGCGTCTCC	hygR 3' fragment
Deletion of several GOI::AopyrG with split marker method
underlined: overlapping sequence used in fusion PCR
AOpyrGP12f	AAGCCGCTGCTGGAATTG	AOpyrG 5' fragment	1011 bp
AOpyrGP15r	CCGGTAGCCAAAGATCCCTT	AOpyrG 5' fragment
AOpyrGP13r	CGATGGATAATTGTGCCGTGT	AOpyrG 3' fragment	1248 bp
AOpyrGP14f	ATTGACCTACAGCGCACGC	AOpyrG 3' fragment
AOpyrGP16r	GCAATAAGCCCAACCCTATCG	Diagnostic PCR to confirm deletion
AOpyrGP17f	AGGTGCAGCTGGAGATTGGT	Diagnostic PCR to confirm deletion
06002_P1f	CCACCGAAGAGTCGAGCCTA	NRRL3_06002 5' flank	793 bp	1786 bp
06002_P2r	CAATTCCAGCAGCGGCTTGATGTATATGTGCTAAATTTAG	NRRL3_06002 5' flank
06002_P3f	ACACGGCACAATTATCCATCGATTCATTGGGACGATGGGAAG	NRRL3_06002 3' flank	784 bp	2011 bp
06002_P4r	GCGTCACAATCATCTGCCAG	NRRL3_06002 3' flank
06002_P9f	TGGCAACACGGACAGCTCT	Diagnostic PCR to confirm deletion
06002_P10r	ACCGGCCATCCCTTTAGAAG	Diagnostic PCR to confirm deletion
06002_P7f	TGCCGACTATGGAGGACAATG	Diagnostic PCR to confirm deletion
06002_P8r	AAGACCTTTGCGACGAACGA	Diagnostic PCR to confirm deletion
01651_P1f	CCGAGGTGGAGCCCGAGGGG	NRRL3_01651 5' flank	933 bp	1926 bp
01651_P2r	CAATTCCAGCAGCGGCTTGGTAACGGTGCTGTTGGCTT	NRRL3_01651 5' flank
01656_P3f	ACACGGCACA ATTATCCATCGTAACTTATATATTATAAATG	NRRL3_01656 3' flank	717 bp	1944 bp
01656_P4r	GGATCCCTCGTCGAGCTCGC	NRRL3_01656 3' flank
01651_P5f	GGTGAGATCGTGCGATGGCC	Diagnostic PCR to confirm deletion
01651_P6r	GGCCCTCAGCGTCCCTAGCG	Diagnostic PCR to confirm deletion
01656_P7f	CATTCTCGGGTGGAGGGGCC	Diagnostic PCR to confirm deletion
01656_P8r	AAAACGGCATGTGCCCGGCC	Diagnostic PCR to confirm deletion
02185_P1f	CCGATGTGCCATTTGATGAA	NRRL3_02185 5' flank	828 bp	1821 bp
02185_P2r	CAATTCCAGCAGCGGCTTTCTGCTGGAAAGGTAGGGAG	NRRL3_02185 5' flank
02180_P3f	ACACGGCACAATTATCCATCGAAAGACAAGGGCGTCAAATTG	NRRL3_02180 3' flank	836 bp	2063 bp
02180_P4r	CATCCCTGCGACCTCAATTC	NRRL3_02180 3' flank
02185_P5f	TTTCCCATCCATCGCCAC	Diagnostic PCR to confirm deletion
02185_P6r	GAACATACCGAATCACCGCC	Diagnostic PCR to confirm deletion
02180_P7f	AGCAGTGACTCGCTCAACCT C	Diagnostic PCR to confirm deletion
02180_P8r	TGACAGTGATTGCGCGCT	Diagnostic PCR to confirm deletion
06147_P1f	AGCGGAGCTTGGGCCAAGCC	NRRL3_06147 5' flank	992 bp	1985 bp
06147_P2r	CAATTCCAGCAGCGGCTTTTTGTTTTCGCTGACTCCTT	NRRL3_06147 5' flank
06150_P3f	ACACGGCACA ATTATCCATCGCTGACAGGCCGGATATCCT	NRRL3_06150 3' flank	964 bp	2191 bp
06150_P4r	CCCCGAACCAAGCGCTCAGC	NRRL3_06150 3' flank
06147_P5f	CACACGCTGGACAGAGGAGG	Diagnostic PCR to confirm deletion
06147_P6r	CCCACGGGGAACTGTCTTGGG	Diagnostic PCR to confirm deletion
06150_P7f	TCCCTCGACGTATGCGCCCC	Diagnostic PCR to confirm deletion
06150_P8r	GGCAGCAGCCACTGATGGGC	Diagnostic PCR to confirm deletion
08290_P1f	CCATCAATCATCCACTGCCTC	NRRL3_08290 5' flank	833 bp	1826 bp
08290_P2r	CAATTCCAGCAGCGGCTTTCTGATAGCTATATACCGCTG	NRRL3_08290 5' flank
08292_P3f	ACACGGCACAATTATCCATCGCCTATACACACCATCATCAG	NRRL3_08292 3' flank	1041 bp	2268 bp
08292_P4r	AAGATGTTCTACCAACCCGGC	NRRL3_08292 3' flank
08290_P5f	GGCTCGATGCATTGTGGAG	Diagnostic PCR to confirm deletion
08290_P6r	AATGCTGTGGTGGGTCGAGT	Diagnostic PCR to confirm deletion
08292_P7f	AACGAGACCAACGGAGGACTC	Diagnostic PCR to confirm deletion
08292_P8r	ATCGCCCAACTGCATTGC	Diagnostic PCR to confirm deletion
09054_P1f	GAGGATTTGAAAGCGCGACTT	NRRL3_09054 5' flank	608 bp	1601 bp
09054_P2r	CAATTCCAGCAGCGGCTTGCCAAGCAGACTCGCCTTT	NRRL3_09054 5' flank
09057_P1f	ACACGGCACAATTATCCATCGTTCACTAGTAATCCGGGCGTG	NRRL3_09057 3' flank	975 bp	2202 bp
09057_P2r	AACGCGTTGTCCATTCCG	NRRL3_09057 3' flank
09054_P3f	CGGTGCACTTCTCTTCCACA	Diagnostic PCR to confirm deletion
09054_P4r	CGGCGAGATATACCGGATGA	Diagnostic PCR to confirm deletion
09057_P3f	AGCACTGTCTTCTCCGCAATG	Diagnostic PCR to confirm deletion
09057_P4r	TCCACCATCTGCATGTTTGG	Diagnostic PCR to confirm deletion
10365_P1f	TCATCATAATGCTGCGCAAGA	NRRL3_10365 5' flank	1868 bp	2861 bp
10365_P2r	CAATTCCAGCAGCGGCTTGGAAGGAGACTGAAGTAAATT	NRRL3_10365 5' flank
10375_P3f	ACACGGCACAATTATCCATCGTCTGCAAATCCCGGGGTCGAT	NRRL3_10375 3' flank	1927 bp	3154 bp
10375_P4r	AAGCCGAATACAGTCAGTGCG	NRRL3_10375 3' flank
10365_P5f	TCTGGTCTGAGCCGAATACGA	Diagnostic PCR to confirm deletion
10365_P6r	CGGCAGTGACGCAAATGA	Diagnostic PCR to confirm deletion
10375_P9f	TGGCAACACGGACAGCTCT	Diagnostic PCR to confirm deletion
10375_P10r	CCCTGGCATTTATTGAACGTG	Diagnostic PCR to confirm deletion
04659_P1f	GGTTGCGGATCTGGGTCCGG	NRRL3_04659 5' flank	1020 bp	2013 bp
04659_P2r	CAATTCCAGCAGCGGCTTGATGATAGTATAGTATAAGA	NRRL3_04659 5' flank
04659_P3f	ACACGGCACAATTATCCATCGGCTTTGGCCTTTATACCTTT	NRRL3_04659 3' flank	1140 bp	2367 bp
04659_P4r	GGCGCGCCAAGCCGGAAGTT	NRRL3_04659 3' flank
04659_P20f	TGGCTGAGCTGTTCGAGAAAC	Diagnostic PCR to confirm deletion
04659_P21r	CGTCGATGTGCTTGAAACCTT	Diagnostic PCR to confirm deletion
04659_P22f	CCAGAAGGAGCTGTATGGCG	Diagnostic PCR to confirm deletion
04659_P23r	GACGAAAGACGAAAGGCAACC	Diagnostic PCR to confirm deletion
08632_P1f	GTCGACAATTGCAGGCACATCA	NRRL3_08632 5' flank	923 bp	1916 bp
08632_P2r	CAATTCCAGCAGCGGCTTGGTTGACATCGCTGCTGCTT	NRRL3_08632 5' flank
08632_P3f	ACACGGCACAATTATCCATCGCACTGGGTGTCGGGCGCAAT	NRRL3_08632 3' flank	837 bp	2064 bp
08632_P4r	GCGAGGATCTCTCGGAGGGC	NRRL3_08632 3' flank
08632_P5f	CCGACCACCGGAACCACAGG	Diagnostic PCR to confirm deletion
08632_P6r	CTGTACAAATTCAAGACATG	Diagnostic PCR to confirm deletion
08632_P7f	TTATCTGCCCCGACCCCCAG	Diagnostic PCR to confirm deletion
08632_P8r	GTTTGCAGACGAACTGGAGACG	Diagnostic PCR to confirm deletion
Deletion of NRRL3_04277::hygR with split marker method
underlined: overlapping sequence used in fusion PCR
04277_P1f	TGATCAGCACTTCCCAGCG	NRRL3_04277 5' flank	868 bp	2644 bp
04277_P2r	CAATTCCAGCAGCGGCTTAATGAATCCGGGAGAAGAGTC	NRRL3_04277 5' flank
04277_P3f	ACACGGCACAATTATCCATCGAGGCGGAACCTCGATGAAGATG	NRRL3_04277 3' flank	880 bp	2503 bp
04277_P4r	AACGTTTCCTGCAAGGCG	NRRL3_04277 3' flank
hygP6f	AAGCCGCTGCTGGAATTGGGCTCTGAGGTGCAGTGGAT	hygR 5' fragment	1794 bp
hygP9r	GGCGTCGGTTTCCACTATC	hygR 5' fragment
hygP7r	CGATGGATAATTGTGCCGTGTTGGGTGTTACGGAGCATTCA	hygR 3' fragment	1644 bp
hygP8f	AAAGTTCGACAGCGTCTCC	hygR 3' fragment
04277_P5f	CCAGTGTCCTTCAACGGATCA	Diagnostic PCR to confirm deletion
04277_P6r	AAGGTGCGCTTGAAGGAGC	Diagnostic PCR to confirm deletion
04277_P7f	CCTACCTCACTGTTGCCGTCA	Diagnostic PCR to confirm deletion
04277_P8r	GATCGACCGAATCCCTGCT	Diagnostic PCR to confirm deletion
hygP2f	CATGCATGGTTGCCTAGTGAA	Diagnostic PCR to confirm deletion
hygP5r	ATCCACTGCACCTCAGAGCC	Diagnostic PCR to confirm deletion
Deletion of ring cleavage enzymes using CRISPR-Cas9
underlined: PacI restriction site
bold: gene specific sgRNA target, overlapping sequence used in fusion PCR
italic: 23 bp spacer sequence, overlapping sequence used in fusion PCR
pTE1for	CCTTAATTAAACTCCGCCGAACGTACTG	5' gRNA
pTE1rev	CCTTAATTAAAAAAGCAAAAAAGGAAGGTACAAAAAAGC	3' gRNA
04277_P9f	GATCCCCATCACCCCCAACGGTTTTAGAGCTAGAAATAGCAAG	NRRL3_04277 3' gRNA 1	133 bp	377 bp
04277_P10r	CGTTGGGGGTGATGGGGATCGACGAGCTTACTCGTTTCG	NRRL3_04277 5' gRNA 1	264 bp
04277_P11f	GTGCAGCAGACTGATGAGGAGTTTTAGAGCTAGAAATAGCAAG	NRRL3_04277 3' gRNA 2	133 bp	377 bp
04277_P12r	TCCTCATCAGTCTGCTGCACGACGAGCTTACTCGTTTCG	NRRL3_04277 5' gRNA 2	264 bp
04277_P1f	TGATCAGCACTTCCCAGCG	NRRL3_04277 repair DNA 5'	873 bp	1732 bp
04277_P13r	GGAGTGGTACCAATATAAGCCGGAATGAATCCGGGAGAAGAGTC	NRRL3_04277 repair DNA 5'
04277_P14f	CCGGCTTATATTGGTACCACTCCAGGCGGAACCTCGATGAAGATG	NRRL3_04277 repair DNA 3'	882 bp
04277_P4r	AACGTTTCCTGCAAGGCG	NRRL3_04277 repair DNA 3'
04277_P5f	CCAGTGTCCTTCAACGGATCA	Diagnostic PCR to confirm deletion
04277_P8r	GATCGACCGAATCCCTGCT	Diagnostic PCR to confirm deletion
05330_P1f	ATCGACGTCTGGGAAACCGAGTTTTAGAGCTAGAAATAGCAAG	NRRL3_05330 3' gRNA 1	133 bp	377 bp
05330_P2r	TCGGTTTCCCAGACGTCGATGACGAGCTTACTCGTTTCG	NRRL3_05330 5' gRNA 1	264 bp
05330_P3f	TCGCATGCGGTACCTTATCTGTTTTAGAGCTAGAAATAGCAAG	NRRL3_05330 3' gRNA 2	133 bp	377 bp
05330_P4r	AGATAAGGTACCGCATGCGAGACGAGCTTACTCGTTTCG	NRRL3_05330 5' gRNA 2	264 bp
05330_P5f	CACCATCAGACGTCTTGGGACT	NRRL3_05330 repair DNA 5'	689 bp	1205 bp
05330_P6r	GGAGTGGTACCAATATAAGCCGGATAGGTTGGGGAGACTGTTGCT	NRRL3_05330 repair DNA 5'
05330_P7f	CCGGCTTATATTGGTACCACTCCACGGACTACCTGTTCTGGAACT	NRRL3_05330 repair DNA 3'	539 bp
05330_P8r	TGAACATCAATCCGGGGAAGCT	NRRL3_05330 repair DNA 3'
05330_P10f	TTGGTCAATCCCCCAGCTGATT	Diagnostic PCR to confirm deletion
05330_P11r	CCGATAAGCATGCAATCGCCAT	Diagnostic PCR to confirm deletion
08632_P9f	GATCAGGGGATTAAAGCGAGGTTTTAGAGCTAGAAATAGCAAG	NRRL3_08632 3' gRNA 1	133 bp	377 bp
08632_P10r	CTCGCTTTAATCCCCTGATCGACGAGCTTACTCGTTTCG	NRRL3_08632 5' gRNA 1	264 bp
08632_P11f	GAAGCAATTGTCATCACCTGGTTTTAGAGCTAGAAATAGCAAG	NRRL3_08632 3' gRNA 2	133 bp	377 bp
08632_P12r	CAGGTGATGACAATTGCTTCGACGAGCTTACTCGTTTCG	NRRL3_08632 5' gRNA 2	264 bp
08632_P1f	GTCGACAATTGCAGGCACATCA	NRRL3_08632 repair DNA 5'	928 bp	1744 bp
08632_P13r	GGAGTGGTACCAATATAAGCCGGGGTTGACATCGCTGCTGCTTC	NRRL3_08632 repair DNA 5'
08632_P14f	CCGGCTTATATTGGTACCACTCCCACTGGGTGTCGGGCGCAAT	NRRL3_08632 repair DNA 3'	839 bp
08632_P4r	GCGAGGATCTCTCGGAGGGC	NRRL3_08632 repair DNA 3'
08632_P5f	CCGACCACCGGAACCACAGG	Diagnostic PCR to confirm deletion
08632_P8r	GTTTGCAGACGAACTGGAGACG	Diagnostic PCR to confirm deletion
00414_P1r	CGGATAAATGTAGGGCCCCGGACGAGCTTACTCGTTTCG	NRRL3_00414 5' gRNA 1	264 bp	377 bp
00414_P2f	CGGGGCCCTACATTTATCCGGTTTTAGAGCTAGAAATAGCAAG	NRRL3_00414 3' gRNA 2	133 bp
00414_P3r	CGACCTGATCTTCCACAATAGACGAGCTTACTCGTTTCG	NRRL3_00414 5' gRNA 2	264 bp	377 bp
00414_P4f	TATTGTGGAAGATCAGGTCGGTTTTAGAGCTAGAAATAGCAAG	NRRL3_00414 3' gRNA 2	133 bp
00414_P5f	TACTTGGGATCAATGTGGCCGT	NRRL3_00414 repair DNA 5'	864 bp	1611 bp
00414_P6r	GGAGTGGTACCAATATAAGCCGGAAGTCTACGGGGATAGCGCTTG	NRRL3_00414 repair DNA 5'
00414_P7f	CCGGCTTATATTGGTACCACTCCAGTGAATTGGGTTGCTGACTTGG	NRRL3_00414 repair DNA 3'	770 bp
00414_P8r	TGTTGATGTTGGGGTGATTGCG	NRRL3_00414 repair DNA 3'
00414_P10f	ACGTGATTCGCAAGTCTCTCCA	Diagnostic PCR to confirm deletion
00414_P11r	GGAGATCGCGACTGTCAGCTAA	Diagnostic PCR to confirm deletion
00984_P1f	TCGCGAGAACTACCTGATCAGTTTTAGAGCTAGAAATAGCAAG	NRRL3_00984 3' gRNA 1	133 bp	377 bp
00984_P2r	TGATCAGGTAGTTCTCGCGAGACGAGCTTACTCGTTTCG	NRRL3_00984 5' gRNA 1	264 bp
00984_P3f	CCGGCAACGACACCTTCGAGGTTTTAGAGCTAGAAATAGCAAG	NRRL3_00984 3' gRNA 2	133 bp	377 bp
00984_P4r	CTCGAAGGTGTCGTTGCCGGGACGAGCTTACTCGTTTCG	NRRL3_00984 5' gRNA 2	264 bp
00984_P5f	GGCAACTATGAGCTGCGCTATG	NRRL3_00984 repair DNA 5'	1120 bp	2272 bp
00984_P6r	GGAGTGGTACCAATATAAGCCGGCTCTGCGCCTTTCAATCAGA	NRRL3_00984 repair DNA 5'
00984_P7f	CCGGCTTATATTGGTACCACTCCTTGCTGGAGTTATGTTTGCT	NRRL3_00984 repair DNA 3'	1175 bp
00984_P8r	TGTGTTTGTAGAGCTGGGGGAG	NRRL3_00984 repair DNA 3'
00984_P9f	CTCCTCCCCCAGCAGCTATAAC	Diagnostic PCR to confirm deletion
00984_P10r	TCCTCCGTGTGCAAAGCGTATA	Diagnostic PCR to confirm deletion
01405_P9f	CGCCAACAAGATCGTCACCGGTTTTAGAGCTAGAAATAGCAAG	NRRL3_01405 3' gRNA 1	133 bp	377 bp
01405_P10r	CGGTGACGATCTTGTTGGCGGACGAGCTTACTCGTTTCG	NRRL3_01405 5' gRNA 1	264 bp
01405_P11f	CCTGGAGTACAACGTCACCAGTTTTAGAGCTAGAAATAGCAAG	NRRL3_01405 3' gRNA 2	133 bp	377 bp
01405_P12r	TGGTGACGTTGTACTCCAGGGACGAGCTTACTCGTTTCG	NRRL3_01405 5' gRNA 2	264 bp
01405_P1f	GTCCTGCCCGGATGCCGGCC	NRRL3_01405 repair DNA 5'	1029 bp	2066 bp
01405_P13r	GGAGTGGTACCAATATAAGCCGGGTTGTCTGTGTATGTATGTG	NRRL3_01405 repair DNA 5'
01405_P14f	CCGGCTTATATTGGTACCACTCCAAAAAAGAAGACTTGCCATGATT	NRRL3_01405 repair DNA 3'	1060 bp
01405_P4r	GGGCCTTTCCCACGGCCCTA	NRRL3_01405 repair DNA 3'
01405_P5f	GGGCATCGGTATGCCGCCCC	Diagnostic PCR to confirm deletion
01405_P8r	GGGCGCCGAGTCTGGCCGAT	Diagnostic PCR to confirm deletion
02496_P1r	CCGGGTTCAGAATGCAGGTAGACGAGCTTACTCGTTTCG	NRRL3_02496 5' gRNA 1	264 bp	377 bp
02496_P2f	TACCTGCATTCTGAACCCGGGTTTTAGAGCTAGAAATAGCAAG	NRRL3_02496 3' gRNA 2	133 bp
02496_P3r	CTGGAGGTGTAGATGAAGCTGACGAGCTTACTCGTTTCG	NRRL3_02496 5' gRNA 2	264 bp	377 bp
02496_P4f	AGCTTCATCTACACCTCCAGGTTTTAGAGCTAGAAATAGCAAG	NRRL3_02496 3' gRNA 2	133 bp
02496_P5f	GACAGCGGGATCATTGCAC	NRRL3_02496 repair DNA 5'	862 bp	1727 bp
02496_P6r	GGAGTGGTACCAATATAAGCCGGTTTCGAGGTAGCTCAAAAGATG	NRRL3_02496 repair DNA 5'
02496_P7f	CCGGCTTATATTGGTACCACTCCGTGAAAGGGTTATCTCGTAAAG	NRRL3_02496 repair DNA 3'	888 bp
02496_P8r	CCATGAAAGTCCGCGGAA	NRRL3_02496 repair DNA 3'
02496_P9f	TCAGCCTACGGCCAAGTGA	Diagnostic PCR to confirm deletion
02496_P10r	GCTCCATCATATCACCATCGC	Diagnostic PCR to confirm deletion
02522_P1r	CACTCATATCTTGACGTAGCGACGAGCTTACTCGTTTCG	NRRL3_02522 5' gRNA 1	264 bp	377 bp
02522_P2f	GCTACGTCAAGATATGAGTGGTTTTAGAGCTAGAAATAGCAAG	NRRL3_02522 3' gRNA 2	133 bp
02522_P3r	TCGTCAAAGAAGAATTGCCCGACGAGCTTACTCGTTTCG	NRRL3_02522 5' gRNA 2	264 bp	377 bp
02522_P4f	GGGCAATTCTTCTTTGACGAGTTTTAGAGCTAGAAATAGCAAG	NRRL3_02522 3' gRNA 2	133 bp
02522_P5f	GCAGGGTCGTTCATAGGCTTC	NRRL3_02522 repair DNA 5'	772 bp	1614 bp
02522_P6r	GGAGTGGTACCAATATAAGCCGGGATTTGTGAAGCGTAGGAGTC	NRRL3_02522 repair DNA 5'
02522_P7f	CCGGCTTATATTGGTACCACTCCTTGATCGGAGTCCGTCGAGG	NRRL3_02522 repair DNA 3'	865 bp
02522_P8r	TTCGGATTGTTGGCCCAG	NRRL3_02522 repair DNA 3'
02522_P9f	CCGCAGCACTTATGCATGAA	Diagnostic PCR to confirm deletion
02522_P10r	TTCTTAGTCCCTCTGCCACCC	Diagnostic PCR to confirm deletion
02644_P1f	CTCCTCGTCGTCTGCACCGTGTTTTAGAGCTAGAAATAGCAAG	NRRL3_02644 3' gRNA 1	133 bp	377 bp
02644_P2r	ACGGTGCAGACGACGAGGAGGACGAGCTTACTCGTTTCG	NRRL3_02644 5' gRNA 1	264 bp
02644_P3f	CATTATGATGTGCAGTATGCGTTTTAGAGCTAGAAATAGCAAG	NRRL3_02644 3' gRNA 2	133 bp	377 bp
02644_P4r	GCATACTGCACATCATAATGGACGAGCTTACTCGTTTCG	NRRL3_02644 5' gRNA 2	264 bp
02644_P5f	GAGCGGGAGCGGGAGCGCGA	NRRL3_02644 repair DNA 5'	773 bp	1523 bp
02644_P6r	GGAGTGGTACCAATATAAGCCGGTTTGTTTTCGCCTTTATGTT	NRRL3_02644 repair DNA 5'
02644_P7f	CCGGCTTATATTGGTACCACTCCAGATCCTGCTTTTCCGCTTT	NRRL3_02644 repair DNA 3'	773 bp
02644_P8r	CTCCATCCCGGCGGTGCTGG	NRRL3_02644 repair DNA 3'
02644_P9f	GAGTACAGCGTGCGCCGCGA	Diagnostic PCR to confirm deletion
02644_P10r	CCAGCACACTCAATACGCGG	Diagnostic PCR to confirm deletion
02896_P1r	TCTCAACCTGAACCACATGAGACGAGCTTACTCGTTTCG	NRRL3_02896 5' gRNA 1	264 bp	377 bp
02896_P2f	TCATGTGGTTCAGGTTGAGAGTTTTAGAGCTAGAAATAGCAAG	NRRL3_02896 3' gRNA 2	133 bp
02896_P3r	TCCATGAAGAGGGGCACACCGACGAGCTTACTCGTTTCG	NRRL3_02896 5' gRNA 2	264 bp	377 bp
02896_P4f	GGTGTGCCCCTCTTCATGGAGTTTTAGAGCTAGAAATAGCAAG	NRRL3_02896 3' gRNA 2	133 bp
02896_P5f	AGTGTCGATCCTGGGGAAAAGG	NRRL3_02896 repair DNA 5'	501 bp	1131 bp
02896_P6r	GGAGTGGTACCAATATAAGCCGGTGAGATGAAGAAGACGAGACGA	NRRL3_02896 repair DNA 5'
02896_P7f	CCGGCTTATATTGGTACCACTCCCCAACTGTGGTTTTGGGCTGTT	NRRL3_02896 repair DNA 3'	653 bp
02896_P8r	CTGCCCGTTAACCCACAAACTC	NRRL3_02896 repair DNA 3'
02896_P10f	CACACCCCCAAAAGAGCATGTC	Diagnostic PCR to confirm deletion
02896_P11r	GAGGTGCATGCCAACGATTTGA	Diagnostic PCR to confirm deletion
03141_P1f	AAGATCGAGTTACTATGGCGGTTTTAGAGCTAGAAATAGCAAG	NRRL3_03141 3' gRNA 1	133 bp	377 bp
03141_P2r	CGCCATAGTAACTCGATCTTGACGAGCTTACTCGTTTCG	NRRL3_03141 5' gRNA 1	264 bp
03141_P3f	CGCGCGGTCGTGGTTTTCTCGTTTTAGAGCTAGAAATAGCAAG	NRRL3_03141 3' gRNA 2	133 bp	377 bp
03141_P4r	GAGAAAACCACGACCGCGCGGACGAGCTTACTCGTTTCG	NRRL3_03141 5' gRNA 2	264 bp
03141_P5f	AAGCAGAACGAAGGCGATTGTG	NRRL3_03141 repair DNA 5'	732 bp	1490 bp
03141_P6r	GGAGTGGTACCAATATAAGCCGGTCGGAATCTTCCCGGTTCAAGT	NRRL3_03141 repair DNA 5'
03141_P7f	CCGGCTTATATTGGTACCACTCCATTGACTGGGTTATCACGGCGA	NRRL3_03141 repair DNA 3'	781 bp
03141_P8r	ACCTCCAGCGGGAATCAATTCA	NRRL3_03141 repair DNA 3'
03141_P10f	AGGGTATCCTCCAGCAGAGTGA	Diagnostic PCR to confirm deletion
03141_P11r	AAGAGGGACGAATCAAGGACGG	Diagnostic PCR to confirm deletion
03148_P1r	TCCTGGGTCTCGGTGATGTCGACGAGCTTACTCGTTTCG	NRRL3_03148 5' gRNA 1	264 bp	377 bp
03148_P2f	GACATCACCGAGACCCAGGAGTTTTAGAGCTAGAAATAGCAAG	NRRL3_03148 3' gRNA 2	133 bp
03148_P3r	CTCTTCTGGCGAATGGCATTGACGAGCTTACTCGTTTCG	NRRL3_03148 5' gRNA 2	264 bp	377 bp
03148_P4f	AATGCCATTCGCCAGAAGAGGTTTTAGAGCTAGAAATAGCAAG	NRRL3_03148 3' gRNA 2	133 bp
03148_P5f	ATCCAATTGCCGCAGTGG	NRRL3_03148 repair DNA 5'	823 bp	1607 bp
03148_P6r	GGAGTGGTACCAATATAAGCCGGTTTGATGGATATCAACTGGAAAAG	NRRL3_03148 repair DNA 5'
03148_P7f	CCGGCTTATATTGGTACCACTCCGTTTTGAGTTGATTGTAGGGTG	NRRL3_03148 repair DNA 3'	807 bp
03148_P8r	TGTCGTAGTAGAGGCGGCGT	NRRL3_03148 repair DNA 3'
03148_P9f	CCGTGAAACTGCATGTGTGTC	Diagnostic PCR to confirm deletion
03148_P10r	GGGTGGCCTTTCATGATTAGC	Diagnostic PCR to confirm deletion
03326_P1r	CGTTGCGACGAATGAGCTCTGACGAGCTTACTCGTTTCG	NRRL3_03326 5' gRNA 1	264 bp	377 bp
03326_P2f	AGAGCTCATTCGTCGCAACGGTTTTAGAGCTAGAAATAGCAAG	NRRL3_03326 3' gRNA 2	133 bp
03326_P3r	CACCTGAGTAGACACCCTACGACGAGCTTACTCGTTTCG	NRRL3_03326 5' gRNA 2	264 bp	377 bp
03326_P4f	GTAGGGTGTCTACTCAGGTGGTTTTAGAGCTAGAAATAGCAAG	NRRL3_03326 3' gRNA 2	133 bp
03326_P5f	GCTACGCAAGCATTCGTGC	NRRL3_03326 repair DNA 5'	884 bp	1778 bp
03326_P6r	GGAGTGGTACCAATATAAGCCGGCTTGAGAGGGGTATTAAGGAG	NRRL3_03326 repair DNA 5'
03326_P7f	CCGGCTTATATTGGTACCACTCCTGGTTGATGGTCGATTCGGT	NRRL3_03326 repair DNA 3'	917 bp
03326_P8r	TCCTAGCAGTCGAAAGCCACA	NRRL3_03326 repair DNA 3'
03326_P9f	AACAGATGCAGGCACCATGA	Diagnostic PCR to confirm deletion
03326_P10r	TCAAAGCGGCAGTCTTCTCTG	Diagnostic PCR to confirm deletion
04335_P1r	CTGCTTGAAGGAGGTCGATGGACGAGCTTACTCGTTTCG	NRRL3_04335 5' gRNA 1	264 bp	377 bp
04335_P2f	CATCGACCTCCTTCAAGCAGGTTTTAGAGCTAGAAATAGCAAG	NRRL3_04335 3' gRNA 2	133 bp
04335_P3r	CTGGTGGGATCTCCTGGGCTGACGAGCTTACTCGTTTCG	NRRL3_04335 5' gRNA 2	264 bp	377 bp
04335_P4f	AGCCCAGGAGATCCCACCAGGTTTTAGAGCTAGAAATAGCAAG	NRRL3_04335 3' gRNA 2	133 bp
04335_P5f	GCGATGCATTGGTGGAACAGAA	NRRL3_04335 repair DNA 5'	741 bp	1171 bp
04335_P6r	GGAGTGGTACCAATATAAGCCGGTGTCCTTGTGGGGGTGATACCA	NRRL3_04335 repair DNA 5'
04335_P7f	CCGGCTTATATTGGTACCACTCCTCCATGAGTTTTGATTAGCTGCT	NRRL3_04335 repair DNA 3'	453 bp
04335_P8r	TAATGGAAACCAGCAACACCGC	NRRL3_04335 repair DNA 3'
04335_P10f	TGGCAAACGTATGGTTTCTCGC	Diagnostic PCR to confirm deletion
04335_P11r	CGAAAAGGTGCTTGTCCTGCAT	Diagnostic PCR to confirm deletion
04787_P1r	CCACCAGAGTTAGCCTACCCGACGAGCTTACTCGTTTCG	NRRL3_04787 5' gRNA 1	264 bp	377 bp
04787_P2f	GGGTAGGCTAACTCTGGTGGGTTTTAGAGCTAGAAATAGCAAG	NRRL3_04787 3' gRNA 2	133 bp
04787_P3r	TCGTTACGCTTATCGTCGCTGACGAGCTTACTCGTTTCG	NRRL3_04787 5' gRNA 2	264 bp	377 bp
04787_P4f	AGCGACGATAAGCGTAACGAGTTTTAGAGCTAGAAATAGCAAG	NRRL3_04787 3' gRNA 2	133 bp
04787_P5f	TCGAGAAACTCTCCCTCTCCGA	NRRL3_04787 repair DNA 5'	878 bp	1576 bp
04787_P6r	GGAGTGGTACCAATATAAGCCGGTGGGTATGTATGTGTATGGGAGGG	NRRL3_04787 repair DNA 5'
04787_P7f	CCGGCTTATATTGGTACCACTCCACGTGACAAATTGTATTGTATGAGCG	NRRL3_04787 repair DNA 3'	721 bp
04787_P8r	CGTAGCTATCGGGCCTACTCAC	NRRL3_04787 repair DNA 3'
04787_P10f	GCGCTGCTATACACCCCATCTA	Diagnostic PCR to confirm deletion
04787_P11r	AACGGCCAGACCATCATCTTCA	Diagnostic PCR to confirm deletion
05564_P1r	TCCTCGTTCGTCGGCCACATGACGAGCTTACTCGTTTCG	NRRL3_05564 5' gRNA 1	264 bp	377 bp
05564_P2f	ATGTGGCCGACGAACGAGGAGTTTTAGAGCTAGAAATAGCAAG	NRRL3_05564 3' gRNA 2	133 bp
05564_P3r	TCGAGATCCTCAGGGTACACGACGAGCTTACTCGTTTCG	NRRL3_05564 5' gRNA 2	264 bp	377 bp
05564_P4f	GTGTACCCTGAGGATCTCGAGTTTTAGAGCTAGAAATAGCAAG	NRRL3_05564 3' gRNA 2	133 bp
05564_P11f	CTATCAGCTCCCGCCATCTC	NRRL3_05564 repair DNA 5'	755 bp	1558 bp
05564_P12r	GGAGTGGTACCAATATAAGCCGTTGGTGAACCGGGCTAT	NRRL3_05564 repair DNA 5'
05564_P7f	CCGGCTTATATTGGTACCACTCCGTTAGACGTGGACCTTGTGTA	NRRL3_05564 repair DNA 3'	826 bp
05564_P8r	GCCAATTGACTTCCTGCGAT	NRRL3_05564 repair DNA 3'
05564_P9f	AATCTGATCGAATCGCGCA	Diagnostic PCR to confirm deletion
05564_P10r	CCGCCTGAATGATGCTGAA	Diagnostic PCR to confirm deletion
11743_P1r	CATCGGTTTCCTGGATACCAGACGAGCTTACTCGTTTCG	NRRL3_11743 5' gRNA 1	264 bp	377 bp
11743_P2f	TGGTATCCAGGAAACCGATGGTTTTAGAGCTAGAAATAGCAAG	NRRL3_11743 3' gRNA 2	133 bp
11743_P3r	CGAGGAAGAGATCGACACCGGACGAGCTTACTCGTTTCG	NRRL3_11743 5' gRNA 2	264 bp	377 bp
11743_P4f	CGGTGTCGATCTCTTCCTCGGTTTTAGAGCTAGAAATAGCAAG	NRRL3_11743 3' gRNA 2	133 bp
11743_P5f	AAGCGGCACTTCCACCAAT	NRRL3_11743 repair DNA 5'	909 bp	1743 bp
11743_P6r	GGAGTGGTACCAATATAAGCCGGGATGAAGCTGCTTGAATGATC	NRRL3_11743 repair DNA 5'
11743_P7f	CCGGCTTATATTGGTACCACTCCGAGGTGTAAAGGTTGCTGAG	NRRL3_11743 repair DNA 3'	857 bp
11743_P8r	AATGCGAAGTCTCAGTGCCAT	NRRL3_11743 repair DNA 3'
11743_P9f	AATGCGAAGTCTCAGTGCCAT	Diagnostic PCR to confirm deletion
11743_P10r	TTTCCGTCCAGGTGACCATC	Diagnostic PCR to confirm deletion
