# Supplementary material for: Identification of a Conserved Transcriptional Activator-Repressor Module Controlling the Expression of Genes Involved in Tannic Acid Degradation and Gallic Acid Utilization in Aspergillus niger
Source: Front Fungal Biol. 2021 May 25;2:681631. doi: 10.3389/ffunb.2021.681631 (PMC10512348; doi:10.3389/ffunb.2021.681631)
Supplement: Supplementary Table 2 — TPM expression values. [file Table_2.XLSX]

## Sheet: all genes
Name	TPM	TPM	TPM	TPM	TPM
Bioreactor run	BR_MA6.3	BR_MA15.4	BR_MA16.4	BR_MA9.6	BR_MA10.7
Sample name	LeidenRNA_001	LeidenRNA_010	LeidenRNA_011	LeidenRNA_004	LeidenRNA_005
Strain	MA234.1	MA234.1	MA234.1	∆tanX (∆NRRL3_08276)	∆tanX (∆NRRL3_08276)	MA234.1 ave	∆tanX ave	FCtanX/WT	FC 2Dseq	FDR
# Transcript	Leiden001_quant	Leiden010_quant	Leiden011_quant	Leiden004_quant	Leiden005_quant
NRRL3_00001	3.54313	4.03534	3.20327	1.54292	1.53622	3.59391	1.53957	0.428383	0.48079	2.10279e-17
NRRL3_00002	0.146273	0	0.0943327	0	0	0.0802019	0	0	#N/A	#N/A
NRRL3_00003	0.016264	0.0178341	0	0	0.0319916	0.011366	0.0159958	1.40733	#N/A	#N/A
NRRL3_00004	2.28246	2.22714	2.00624	3.41693	2.40639	2.17195	2.91166	1.34058	1.44247	0.00549466
NRRL3_00005	0.110303	0	0.0357444	0.0946337	0.0365825	0.0486825	0.0656081	1.34767	#N/A	#N/A
NRRL3_00006	0	0	0.0273402	0	0	0.0091134	0	0	#N/A	#N/A
NRRL3_00007	0	0.109709	0.0645234	0	0	0.0580775	0	0	#N/A	#N/A
NRRL3_00008	5.99848	5.17814	3.9135	6.4329	5.64509	5.03004	6.03899	1.20059	#N/A	#N/A
NRRL3_00009	0.0144431	0.0471986	0.0139485	0.0614664	0	0.0251967	0.0307332	1.21973	#N/A	#N/A
NRRL3_00010	0	0	0	0	0	0	0	#DIV/0!	#N/A	#N/A
NRRL3_00011	20.5348	20.886	23.1421	17.0629	17.8036	21.521	17.4333	0.810059	#N/A	#N/A
NRRL3_00012	19.2638	17.148	17.1409	12.117	10.4831	17.8509	11.3001	0.633024	0.706677	0.00237036
NRRL3_00013	96.6044	95.0782	78.3689	62.1611	76.2599	90.0172	69.2105	0.768859	#N/A	#N/A
NRRL3_00014	0.714853	0.679416	0.874351	0.899325	0.659489	0.756207	0.779407	1.03068	#N/A	#N/A
NRRL3_00015	4.01259	4.56754	3.46925	3.11475	3.39952	4.01646	3.25713	0.810947	#N/A	#N/A
NRRL3_00016	21.1269	24.8129	20.2919	13.4682	16.3568	22.0772	14.9125	0.67547	0.749477	0.00372405
NRRL3_00017	0	0.403511	0.178577	0	0	0.194029	0	0	#N/A	#N/A
NRRL3_00018	0.361756	0.432724	0.127144	0.141153	0.195107	0.307208	0.16813	0.547284	#N/A	#N/A
NRRL3_00019	0.0305869	0.133162	0.0295395	0	0.0302322	0.0644295	0.0151161	0.234615	#N/A	#N/A
NRRL3_00020	0	0	0	0	0	0	0	#DIV/0!	#N/A	#N/A
NRRL3_00021	2.66823	2.6779	1.79083	1.0866	1.20714	2.37899	1.14687	0.482083	0.602158	0.0268144
NRRL3_00022	3.5682	3.46771	2.8244	0.924485	1.00974	3.28677	0.967113	0.294244	0.365495	2.72959e-11
NRRL3_00023	3.61913	1.36935	3.01327	1.49953	2.59069	2.66725	2.04511	0.766749	#N/A	#N/A
NRRL3_00024	4.28031	3.84715	3.68022	1.28741	1.76058	3.93589	1.52399	0.387204	0.439556	1.14389e-17
NRRL3_00025	2.40135	2.21744	2.28425	0.929514	2.30212	2.30101	1.61582	0.70222	#N/A	#N/A
NRRL3_00026	1.03659	1.18607	0.88504	0.322306	0.579167	1.0359	0.450736	0.435116	0.541188	0.0027803
NRRL3_00027	27.5128	28.5928	27.5224	19.3065	23.4597	27.876	21.3831	0.767079	#N/A	#N/A
NRRL3_00028	0.219456	0.264693	0.180166	0.0941879	0.216911	0.221438	0.155549	0.70245	#N/A	#N/A
NRRL3_00029	0.0257837	0	0.0495549	0.065925	0.101181	0.0251129	0.083553	3.3271	#N/A	#N/A
NRRL3_00030	6.22614	6.11836	5.04693	33.7137	29.7942	5.79714	31.754	5.47752	5.56197	2.64828e-57
NRRL3_00031	2.1869	1.77551	1.74651	2.59781	2.2031	1.90297	2.40046	1.26142	#N/A	#N/A
NRRL3_00032	15.775	13.1954	13.0507	7.73731	9.71409	14.007	8.7257	0.622951	0.702416	0.0132051
NRRL3_00033	34.9684	33.0329	26.7544	47.1551	42.1817	31.5852	44.6684	1.41422	1.543	5.30049e-07
NRRL3_00034	15.4205	15.1956	13.7819	19.1113	16.4219	14.7993	17.7666	1.2005	1.31892	1.75328e-05
NRRL3_00035	4.86157	6.51538	5.79627	15.4467	17.9733	5.72441	16.71	2.91908	2.93903	3.90221e-13
NRRL3_00036	0.048339	0.0424149	0.0233651	0.00418452	0.01914	0.0380397	0.0116623	0.306582	#N/A	#N/A
NRRL3_00037	0.251378	0.169709	0.354732	0.016743	0.0383866	0.258606	0.0275648	0.10659	0.463401	0.00861631
NRRL3_00038	0	0	0.0490678	0	0	0.0163559	0	0	#N/A	#N/A
NRRL3_00039	0.0237563	0.0390096	0.0457715	0.050802	0	0.0361791	0.025401	0.70209	#N/A	#N/A
NRRL3_00040	0.0969973	0.124058	0.187196	0.207839	0.143729	0.136084	0.175784	1.29173	#N/A	#N/A
NRRL3_00041	3.52672	4.82129	3.84822	2.08277	2.39947	4.06541	2.24112	0.551265	0.647169	0.0178347
NRRL3_00042	13.7158	13.0367	11.7083	9.46257	9.47235	12.8203	9.46746	0.738476	0.81673	0.00421697
NRRL3_00043	1.03657	1.27579	1.14406	0.526408	0.585546	1.15214	0.555977	0.48256	0.608426	0.0237609
NRRL3_00044	2.89393	2.41178	2.43154	4.61787	4.46201	2.57908	4.53994	1.76029	1.84367	5.54882e-05
NRRL3_00045	0.694841	2.02756	0.225168	0.99224	1.82761	0.982523	1.40992	1.435	#N/A	#N/A
NRRL3_00046	1.27913	0.881981	1.16046	1.18887	1.76231	1.10719	1.47559	1.33273	#N/A	#N/A
NRRL3_00047	1.17626	0.46124	0.162978	0.793076	1.07964	0.600159	0.936358	1.56018	#N/A	#N/A
NRRL3_00048	74.7262	67.0976	66.0606	132.432	148.565	69.2948	140.498	2.02755	2.19524	2.20211e-26
NRRL3_00049	32.2192	50.3017	56.1555	54.2304	66.8739	46.2255	60.5522	1.30993	1.40278	0.0374365
NRRL3_00050	0.788339	1.1524	1.42073	0.676353	1.50596	1.12049	1.09116	0.973821	#N/A	#N/A
NRRL3_00051	7.7457	7.02267	5.58687	10.6686	10.5249	6.78508	10.5968	1.56177	1.70797	5.28659e-14
NRRL3_00052	371.018	391.164	482.834	923.976	767.977	415.005	845.976	2.03847	2.132	1.67737e-09
NRRL3_00053	4.26693	4.87379	5.21777	14.7955	11.6368	4.78616	13.2161	2.76132	2.92333	2.11349e-29
NRRL3_00054	663.373	638.827	663.231	1139.15	1100.42	655.144	1119.79	1.70922	1.87167	3.75e-45
NRRL3_00055	1.96633	2.28087	1.78914	1.0736	0.915628	2.01211	0.994614	0.494313	0.579841	0.00119798
NRRL3_00056	0.0798548	0.0477981	0.0280883	0.0436207	0.0430846	0.0519137	0.0433526	0.83509	#N/A	#N/A
NRRL3_00057	25.1806	24.5063	25.3701	23.435	21.8744	25.019	22.6547	0.9055	#N/A	#N/A
NRRL3_00058	11.9705	14.1774	11.8693	10.7686	9.27587	12.6724	10.0222	0.790871	#N/A	#N/A
NRRL3_00059	9.72734	8.84375	9.86986	10.6695	11.9267	9.48032	11.2981	1.19174	1.2897	0.0770622
NRRL3_00060	60.8893	63.6986	52.0625	50.4061	51.4748	58.8835	50.9404	0.865106	#N/A	#N/A
NRRL3_00061	4.09741	4.55316	3.63231	0.688987	0.820885	4.09429	0.754936	0.184387	0.227112	2.17399e-26
NRRL3_00062	0.814488	0.816569	0.689218	0.752023	0.736044	0.773425	0.744034	0.961998	#N/A	#N/A
NRRL3_00063	1.13131	1.1027	0.822834	112.576	127.21	1.01895	119.893	117.664	111.347	0
NRRL3_00064	0	0	0	0	0	0	0	#DIV/0!	#N/A	#N/A
NRRL3_00065	0.17669	0.161483	0.142223	0.202079	0.218264	0.160132	0.210172	1.31249	#N/A	#N/A
NRRL3_00066	0.212729	0.270077	0.205444	0.547339	0.453595	0.229417	0.500467	2.18148	1.98103	0.00789221
NRRL3_00067	0.23377	0.244947	0.190654	0.178283	0.220792	0.223124	0.199537	0.894291	#N/A	#N/A
NRRL3_00068	0	0	0	0.169169	0.130144	0	0.149657	#DIV/0!	#N/A	#N/A
NRRL3_00069	0.275182	0.151024	0	0.0238214	0	0.142069	0.0119107	0.0838376	#N/A	#N/A
NRRL3_00070	0.0343705	0.0376884	0	0	0	0.0240196	0	0	#N/A	#N/A
NRRL3_00071	0.122226	0.134025	0.118041	0.0211402	0.0725816	0.124764	0.0468609	0.375596	#N/A	#N/A
NRRL3_00072	1.85662	1.91764	1.46915	1.43874	1.51544	1.7478	1.47709	0.845112	#N/A	#N/A
NRRL3_00073	0.216936	0.0954359	0.125871	0	0	0.146081	0	0	#N/A	#N/A
NRRL3_00074	0.210562	0.138718	0.0409951	0.108535	0	0.130092	0.0542675	0.417148	#N/A	#N/A
NRRL3_00075	1.85269	2.16584	1.98146	0.538681	0.787049	2	0.662865	0.331433	0.407257	5.31175e-09
NRRL3_00076	24.9831	25.4115	22.6128	10.6565	14.4557	24.3358	12.5561	0.515952	0.575271	1.19791e-12
NRRL3_00077	0.0700102	0	0.0676127	0	0.0691981	0.0458743	0.034599	0.754214	#N/A	#N/A
NRRL3_00078	5.50255	4.45118	2.76606	0.174318	0.245401	4.23993	0.20986	0.049496	0.322915	0.000107469
NRRL3_00079	0.498576	0.150952	0.265731	0.103362	0.153053	0.305086	0.128208	0.420234	#N/A	#N/A
NRRL3_00080	0	0.0220544	0	0.0343406	0	0.00735147	0.0171703	2.33563	#N/A	#N/A
NRRL3_00081	0	0	0	0	0	0	0	#DIV/0!	#N/A	#N/A
NRRL3_00082	0.0624577	0.0344139	0.240375	0	0	0.112416	0	0	#N/A	#N/A
NRRL3_00083	0	0	0.0175657	0.0156048	0	0.00585523	0.0078024	1.33255	#N/A	#N/A
NRRL3_00084	10.1689	10.2969	9.42741	5.5183	5.03147	9.9644	5.27488	0.529373	0.589588	2.75166e-13
NRRL3_00085	19.2226	15.2086	13.7864	11.4124	12.5064	16.0725	11.9594	0.744089	#N/A	#N/A
NRRL3_00086	18.5572	19.6684	18.4688	18.1658	17.2223	18.8981	17.6941	0.936286	#N/A	#N/A
NRRL3_00087	5.34999	4.60944	5.90484	3.0164	2.71969	5.28809	2.86804	0.542359	0.628263	0.00638429
NRRL3_00088	1.10198	1.7682	1.50541	0.853225	0.558012	1.45853	0.705618	0.483787	0.604933	0.0374567
NRRL3_00089	4.2152	4.08626	4.15934	1.80834	2.6267	4.1536	2.21752	0.533879	0.613025	0.0020111
NRRL3_00090	3.06036	3.5393	3.11718	2.13336	2.7413	3.23895	2.43733	0.752507	#N/A	#N/A
NRRL3_00091	0.0472636	0.026042	0.0456451	0.0203757	0	0.0396502	0.0101879	0.256943	#N/A	#N/A
NRRL3_00092	0.0563389	0	0	0	0	0.0187796	0	0	#N/A	#N/A
NRRL3_00093	3.4383	3.23749	2.85137	2.42619	2.47497	3.17572	2.45058	0.771661	#N/A	#N/A
NRRL3_00094	2.38253	1.93265	1.82821	0.896193	1.06472	2.0478	0.980457	0.478786	0.588461	0.0116186
NRRL3_00095	7.4822	5.02823	3.63369	1.10053	1.09884	5.38137	1.09969	0.20435	0.267646	9.37785e-17
NRRL3_00096	98.3716	68.5839	91.7776	17.1942	20.1087	86.2444	18.6514	0.216263	0.290876	3.48294e-12
NRRL3_00097	78.8421	69.3051	67.2084	60.714	59.2087	71.7852	59.9613	0.835288	#N/A	#N/A
NRRL3_00098	0	0	0	0.0673335	0	0	0.0336668	#DIV/0!	#N/A	#N/A
NRRL3_00099	0	0	0	0	0	0	0	#DIV/0!	#N/A	#N/A
NRRL3_00100	0	0	0	0	0	0	0	#DIV/0!	#N/A	#N/A
NRRL3_00101	0	0	0	0	0	0	0	#DIV/0!	#N/A	#N/A
NRRL3_00102	0	0	0	0	0	0	0	#DIV/0!	#N/A	#N/A
NRRL3_00103	0	0	0.0420509	0	0	0.014017	0	0	#N/A	#N/A
NRRL3_00104	0.114102	0.0682972	0.110195	0.0534369	0.020589	0.0975314	0.037013	0.379498	#N/A	#N/A
NRRL3_00105	0.0410726	0	0	0.0118241	0	0.0136909	0.00591205	0.431824	#N/A	#N/A
NRRL3_00106	0	0	0	0	0	0	0	#DIV/0!	#N/A	#N/A
NRRL3_00107	0	0	0	0	0	0	0	#DIV/0!	#N/A	#N/A
NRRL3_00108	0.103042	0.0941893	0.21542	0.103114	0.0171158	0.13755	0.0601149	0.437039	#N/A	#N/A
NRRL3_00109	0	0	0	0	0	0	0	#DIV/0!	#N/A	#N/A
NRRL3_00110	0.562499	0.581564	0.52772	0.275827	0.174844	0.557261	0.225335	0.404363	0.558929	0.0353384
NRRL3_00111	0	0.0416854	0	0	0.0188808	0.0138951	0.0094404	0.679403	#N/A	#N/A
NRRL3_00112	0.699779	0.599531	0.54914	0.469083	0.345939	0.61615	0.407511	0.661383	#N/A	#N/A
NRRL3_00113	0.0362884	0.0595883	0.0350457	0.0156442	0.018023	0.0436408	0.0168336	0.385731	#N/A	#N/A
NRRL3_00114	0	0	0	0	0	0	0	#DIV/0!	#N/A	#N/A
NRRL3_00115	1.59895	1.37521	0.84793	0.242306	0.310132	1.27403	0.276219	0.216807	0.385649	0.00021912
NRRL3_00116	0.0198367	0	0	0	0	0.00661223	0	0	#N/A	#N/A
NRRL3_00117	0.0660042	0.096421	0.0425665	0.0754414	0.0435646	0.0683306	0.059503	0.870811	#N/A	#N/A
NRRL3_00118	1.24586	1.36613	0.830867	0.076585	0.0296054	1.14762	0.0530952	0.0462655	0.229559	2.29349e-09
NRRL3_00119	0	0	0	0	0	0	0	#DIV/0!	#N/A	#N/A
NRRL3_00120	0	0	0	0	0	0	0	#DIV/0!	#N/A	#N/A
NRRL3_00121	0	0	0	0	0	0	0	#DIV/0!	#N/A	#N/A
NRRL3_00122	0	0.0767686	0	0	0	0.0255895	0	0	#N/A	#N/A
NRRL3_00123	0.918462	1.09764	1.15607	0.858814	0.979202	1.05739	0.919008	0.869128	#N/A	#N/A
NRRL3_00124	0.827453	0.907331	0.787703	0.456407	0.54917	0.840829	0.502789	0.597968	#N/A	#N/A
NRRL3_00125	3.17008	3.09828	2.42928	1.0939	1.31132	2.89921	1.20261	0.414806	0.489934	6.82684e-07
NRRL3_00126	0.138172	0.121239	0.173432	0.0830165	0.122926	0.144281	0.102971	0.713685	#N/A	#N/A
NRRL3_00127	0	0	0.0802216	0	0	0.0267405	0	0	#N/A	#N/A
NRRL3_00128	4.62476	4.12039	3.27637	3.01504	2.69161	4.00717	2.85332	0.712054	0.797803	0.0905565
NRRL3_00129	1.94845	2.07932	1.29374	1.29856	1.39285	1.77384	1.3457	0.758641	#N/A	#N/A
NRRL3_00130	2.05966	1.93631	2.55664	2.52332	4.06863	2.1842	3.29597	1.50901	#N/A	#N/A
NRRL3_00131	2.26974	1.93581	2.10606	1.83278	1.70093	2.10387	1.76686	0.839812	#N/A	#N/A
NRRL3_00132	80.9513	75.1975	79.673	72.9906	61.1572	78.6073	67.0739	0.853279	#N/A	#N/A
NRRL3_00133	19.9717	20.5756	21.1471	17.7786	16.8694	20.5648	17.324	0.84241	#N/A	#N/A
NRRL3_00134	0.343146	0.202741	0.305923	0.181257	0.234888	0.283937	0.208072	0.732813	#N/A	#N/A
NRRL3_00135	0.337991	0.249961	0.22521	0.139381	0.168343	0.271054	0.153862	0.567643	0.662567	0.0312292
NRRL3_00136	0.27255	0.287585	0.268182	0.198544	0.16267	0.276106	0.180607	0.654123	#N/A	#N/A
NRRL3_00137	8.68755	8.54659	6.54549	9.0921	8.43454	7.92654	8.76332	1.10557	#N/A	#N/A
NRRL3_00138	0.0247342	0.0116458	0.0204796	0.0242478	0.0244473	0.0189532	0.0243476	1.28461	#N/A	#N/A
NRRL3_00139	0	0	0	0	0.035316	0	0.017658	#DIV/0!	#N/A	#N/A
NRRL3_00140	0.0368232	0.0403779	0.0355622	0.0628718	0	0.0375878	0.0314359	0.836333	#N/A	#N/A
NRRL3_00141	0.0544798	0.0795859	0.0176546	0.0156838	0.0180686	0.0505734	0.0168762	0.333697	#N/A	#N/A
NRRL3_00142	2.60185	2.13263	1.64988	0.969691	0.857398	2.12812	0.913544	0.429273	0.52512	0.00125412
NRRL3_00143	19.8173	22.6918	16.9781	7.05516	8.53132	19.8291	7.79324	0.393021	0.442264	1.63144e-23
NRRL3_00144	0.10063	0	0.048673	0.0145089	0	0.0497677	0.00725445	0.145766	#N/A	#N/A
NRRL3_00145	6.14432	6.79984	4.72519	1.51323	1.34971	5.88978	1.43147	0.243043	0.293471	5.97868e-21
NRRL3_00146	0.0335764	0	0	0	0	0.0111921	0	0	#N/A	#N/A
NRRL3_00147	0.0140465	0.00617945	0.00273476	0	0.00279889	0.00765357	0.00139945	0.182849	#N/A	#N/A
NRRL3_00148	0.172253	0.291813	0.136135	0.134361	0.247573	0.200067	0.190967	0.954515	#N/A	#N/A
NRRL3_00149	8.29698	4.927	3.72303	6.26419	10.9258	5.649	8.595	1.52151	1.5567	0.0324794
NRRL3_00150	0.945902	0.346122	0.355564	4.19105	6.64522	0.549196	5.41813	9.86558	5.92177	3.4161e-12
NRRL3_00151	0.5515	0.429226	0.257805	1.44968	1.88106	0.412844	1.66537	4.0339	3.29045	5.58397e-07
NRRL3_00152	0.0170711	0.018719	0	0.0146461	0	0.01193	0.00732305	0.613833	#N/A	#N/A
NRRL3_00153	0.0146017	0.00961955	0	0	0.0144323	0.00807375	0.00721615	0.893779	#N/A	#N/A
NRRL3_00154	0	0	0	0.0292101	0	0	0.014605	#DIV/0!	#N/A	#N/A
NRRL3_00155	0.825759	1.01411	0.638017	0.396799	0.457134	0.825962	0.426967	0.516932	#N/A	#N/A
NRRL3_00156	0	0.193467	0.121779	0.0649971	0.050003	0.105082	0.0575	0.547192	#N/A	#N/A
NRRL3_00157	0.0936761	0.102719	0.0453469	0	0.0464103	0.0805807	0.0232052	0.287974	#N/A	#N/A
NRRL3_00158	0	0.0171767	0	0	0	0.00572557	0	0	#N/A	#N/A
NRRL3_00159	0.0321377	0.0352401	0.0266096	0.0118392	0.0181708	0.0313291	0.015005	0.478947	#N/A	#N/A
NRRL3_00160	0	0	0	0	0	0	0	#DIV/0!	#N/A	#N/A
NRRL3_00161	0.0385936	0	0	0	0	0.0128645	0	0	#N/A	#N/A
NRRL3_00162	34.5029	36.6673	33.2251	21.5882	22.6038	34.7984	22.096	0.634971	0.702664	7.90016e-09
NRRL3_00163	0.101235	0.0347375	0.0550213	0.0434542	0.0125623	0.0636646	0.0280082	0.439934	#N/A	#N/A
NRRL3_00164	7.67801	7.39371	6.104	5.03435	5.51657	7.05857	5.27546	0.747383	0.829386	0.0779468
NRRL3_00165	46.0513	46.4972	42.1259	26.8614	25.6381	44.8915	26.2497	0.584738	0.655119	8.40142e-05
NRRL3_00166	0.0984167	0.127521	0.120945	0.0537601	0.0530994	0.115628	0.0534297	0.462085	#N/A	#N/A
NRRL3_00167	6.66755	6.63821	6.69068	5.80018	5.71705	6.66548	5.75862	0.863946	#N/A	#N/A
NRRL3_00168	0.415182	0.372524	0.528486	0.34002	0.391722	0.438731	0.365871	0.833931	#N/A	#N/A
NRRL3_00169	0.6403	0.312266	0.412364	0.427335	0.211192	0.454977	0.319264	0.701714	#N/A	#N/A
NRRL3_00170	1.84866	3.78366	2.82663	3.01326	2.58843	2.81965	2.80084	0.993331	#N/A	#N/A
NRRL3_00171	0	0.0363928	0	0	0	0.0121309	0	0	#N/A	#N/A
NRRL3_00172	4.80246	4.98065	4.67571	4.64505	4.30939	4.81961	4.47722	0.92896	#N/A	#N/A
NRRL3_00173	0.525203	0.690855	1.01342	0.270718	0.933572	0.743159	0.602145	0.81025	#N/A	#N/A
NRRL3_00174	8.54588	8.77335	6.54614	11.1974	13.4123	7.95512	12.3049	1.54678	1.67666	1.01686e-07
NRRL3_00175	5.91603	6.07656	5.53264	5.43972	5.49583	5.84174	5.46777	0.935983	#N/A	#N/A
NRRL3_00176	0.0820088	0.0450376	0.184625	0.0352381	0.0540834	0.10389	0.0446607	0.429883	#N/A	#N/A
NRRL3_00177	0.739811	0.976448	0.661562	0.940267	1.05616	0.792607	0.998213	1.25941	#N/A	#N/A
NRRL3_00178	18.5327	17.577	16.7823	14.0623	15.3679	17.6307	14.7151	0.834631	#N/A	#N/A
NRRL3_00179	39.3432	40.0513	36.6048	24.2459	23.5995	38.6664	23.9227	0.618694	0.683001	4.49273e-25
NRRL3_00180	14.3737	14.5243	11.5007	10.0735	8.54915	13.4662	9.31133	0.691457	0.773183	0.0400479
NRRL3_00181	29.8045	30.5684	25.4293	18.8608	18.0519	28.6007	18.4564	0.64531	0.716452	8.00466e-06
NRRL3_00182	165.901	166.208	153.839	124.893	131.326	161.983	128.109	0.790884	0.872014	0.0107539
NRRL3_00183	128.965	132.147	128.296	150.955	164.453	129.803	157.704	1.21495	1.33456	2.49935e-11
NRRL3_00184	0.140393	0	0	0.120449	0.413545	0.0467977	0.266997	5.70535	#N/A	#N/A
NRRL3_00185	1.70593	1.41858	1.79852	1.46359	1.41919	1.64101	1.44139	0.878355	#N/A	#N/A
NRRL3_00186	9.30585	11.2681	10.052	9.9136	10.0697	10.2087	9.99165	0.978744	#N/A	#N/A
NRRL3_00187	0.165022	0.0905889	0.199163	0.123904	0.0816556	0.151591	0.10278	0.678006	#N/A	#N/A
NRRL3_00188	10.2143	11.3651	9.11021	8.59582	8.70028	10.2299	8.64805	0.845372	#N/A	#N/A
NRRL3_00189	0	0.143072	0	0	0	0.0476907	0	0	#N/A	#N/A
NRRL3_00190	0.177237	0.27193	0.0686721	0.182411	0.28008	0.172613	0.231245	1.33968	#N/A	#N/A
NRRL3_00191	0	0.0407937	0.0359284	0.189926	0.0731777	0.025574	0.131552	5.14396	#N/A	#N/A
NRRL3_00192	0.549207	0.121407	0.318663	0.0949905	0	0.329759	0.0474953	0.14403	#N/A	#N/A
NRRL3_00193	0.0916063	0.0803997	0.0354937	0.0942806	0.0724712	0.0691666	0.0833759	1.20544	#N/A	#N/A
NRRL3_00194	12.3854	12.5089	13.3882	15.8085	13.4659	12.7608	14.6372	1.14704	1.25503	0.0113303
NRRL3_00195	4.41853	4.42225	5.3689	10.435	8.35328	4.73656	9.39414	1.98333	2.09595	4.53855e-10
NRRL3_00196	35.3332	34.6587	36.7019	41.6616	38.5446	35.5646	40.1031	1.12761	1.23188	0.0855185
NRRL3_00197	0.411907	0.90293	0.867503	0.770662	0.813888	0.727447	0.792275	1.08912	#N/A	#N/A
NRRL3_00198	7.47532	7.50231	6.36282	6.02522	5.58176	7.11348	5.80349	0.815844	#N/A	#N/A
NRRL3_00199	26.9979	24.5426	23.356	23.861	22.8809	24.9655	23.371	0.93613	#N/A	#N/A
NRRL3_00200	2.85672	3.58514	2.87052	2.32342	2.52982	3.10413	2.42662	0.78174	#N/A	#N/A
NRRL3_00201	0.460001	0.406811	0.243685	0.241935	0.234737	0.370166	0.238336	0.643863	#N/A	#N/A
NRRL3_00202	0.0483611	0.0354118	0	0.0139223	0.0636806	0.0279243	0.0388015	1.38952	#N/A	#N/A
NRRL3_00203	0.0174842	0.0191721	0	0	0	0.0122188	0	0	#N/A	#N/A
NRRL3_00204	0	0	0	0	0	0	0	#DIV/0!	#N/A	#N/A
NRRL3_00205	0.118667	0.0101018	0.0265147	0	0	0.0517612	0	0	0.615478	0.0845507
NRRL3_00206	0	0	0	0	0	0	0	#DIV/0!	#N/A	#N/A
NRRL3_00207	0.17046	0.280218	0.0824483	0.0489108	0.140449	0.177709	0.0946799	0.532781	#N/A	#N/A
NRRL3_00208	0	0	0	0	0	0	0	#DIV/0!	#N/A	#N/A
NRRL3_00209	0.42875	0.619662	0.414068	0.100443	0.0579541	0.487493	0.0791986	0.162461	0.37815	0.000472318
NRRL3_00210	3.34783	3.27697	4.25605	2.2881	2.74818	3.62695	2.51814	0.694286	#N/A	#N/A
NRRL3_00211	6.72699	6.97088	6.83676	5.2124	5.15212	6.84488	5.18226	0.757101	#N/A	#N/A
NRRL3_00212	14.9914	14.5057	14.0484	13.8653	13.5474	14.5152	13.7064	0.944278	#N/A	#N/A
NRRL3_00213	12.8569	12.7107	13.011	11.2065	11.2545	12.8595	11.2305	0.873321	#N/A	#N/A
NRRL3_00214	6.12579	6.19384	5.54455	4.38783	4.71708	5.95473	4.55246	0.764511	0.844372	0.0181489
NRRL3_00215	0.381088	0.546355	0.339749	1.15627	1.41895	0.422397	1.28761	3.04834	2.53742	0.000221855
NRRL3_00216	11.2077	10.5441	10.2464	10.0871	9.18487	10.6661	9.63598	0.903424	#N/A	#N/A
NRRL3_00217	21.2247	20.1544	18.4603	18.3792	18.7448	19.9465	18.562	0.930591	#N/A	#N/A
NRRL3_00218	0	0.0755702	0.0167638	0.0443824	0.0511309	0.030778	0.0477566	1.55165	#N/A	#N/A
NRRL3_00219	20.2053	20.4341	20.7403	22.3195	20.7117	20.4599	21.5156	1.0516	1.15522	0.0161647
NRRL3_00220	60.6903	60.5144	58.8918	67.5812	64.4466	60.0322	66.0139	1.09964	1.2093	1.75344e-05
NRRL3_00221	22.3946	22.8102	19.4169	17.6621	17.1832	21.5406	17.4226	0.80883	#N/A	#N/A
NRRL3_00222	10.5803	8.74371	8.34589	5.78605	6.00571	9.2233	5.89588	0.639238	0.709671	9.73594e-06
NRRL3_00223	40.354	41.9798	38.2855	44.9632	40.1029	40.2064	42.5331	1.05787	1.16335	0.00900954
NRRL3_00224	150.591	151.168	151.498	128.872	131.632	151.086	130.252	0.862107	#N/A	#N/A
NRRL3_00225	0	0	0.0467656	0.0415451	0	0.0155885	0.0207726	1.33255	#N/A	#N/A
NRRL3_00226	8.06234	7.91644	7.11384	6.22539	8.40348	7.69754	7.31443	0.95023	#N/A	#N/A
NRRL3_00227	7.16112	8.63318	6.61136	5.6377	5.23819	7.46855	5.43795	0.728112	0.80844	0.0312691
NRRL3_00228	2.42461	2.19295	2.6663	1.33623	1.88924	2.42795	1.61274	0.664236	#N/A	#N/A
NRRL3_00229	0.778167	0.484398	0.467238	0.39704	0.33272	0.576601	0.36488	0.632812	#N/A	#N/A
NRRL3_00230	11.3722	12.1953	10.1451	9.50871	9.73527	11.2375	9.62199	0.856237	#N/A	#N/A
NRRL3_00231	4.28306	4.41661	4.46508	2.94462	3.11203	4.38825	3.02832	0.690099	0.772754	0.0933543
NRRL3_00232	2.59911	2.64149	3.13454	0.957286	0.990068	2.79171	0.973677	0.348774	0.413028	2.02242e-09
NRRL3_00233	0.233536	0.171004	0.450328	0.266927	0.0774537	0.284956	0.17219	0.60427	#N/A	#N/A
NRRL3_00234	43.5938	43.7279	37.9649	24.5773	21.9787	41.7622	23.278	0.557394	0.61969	1.2085e-14
NRRL3_00235	51.9101	45.6629	41.49	10.6185	10.5469	46.3543	10.5827	0.2283	0.256782	5.95728e-121
NRRL3_00236	0.0241463	0.0526923	0	0.0207162	0	0.0256129	0.0103581	0.40441	#N/A	#N/A
NRRL3_00237	0.474117	0.390023	0.457881	0.508374	0.312542	0.440674	0.410458	0.931433	#N/A	#N/A
NRRL3_00238	11.3479	8.48593	20.4199	12.8323	13.7643	13.4179	13.2983	0.991086	#N/A	#N/A
NRRL3_00239	0.824856	0.904483	0.834525	0.775049	0.621265	0.854621	0.698157	0.81692	#N/A	#N/A
NRRL3_00240	13.7281	9.3189	6.71938	0.601295	1.15423	9.92213	0.877763	0.0884652	0.153739	3.85275e-19
NRRL3_00241	8.59566	8.26054	8.48785	7.4851	6.93684	8.44802	7.21097	0.85357	#N/A	#N/A
NRRL3_00242	36.0667	34.9838	33.2666	29.294	29.0527	34.7724	29.1733	0.838981	#N/A	#N/A
NRRL3_00243	32.3063	33.6944	31.9952	30.9079	31.1313	32.6653	31.0196	0.949619	#N/A	#N/A
NRRL3_00244	7.86815	6.24597	6.15365	6.58481	7.15669	6.75592	6.87075	1.017	#N/A	#N/A
NRRL3_00245	32.6124	33.1996	26.2233	14.2112	13.3413	30.6784	13.7763	0.449053	0.502196	7.20538e-22
NRRL3_00246	0.677748	0.772506	0.800929	0.497322	0.687513	0.750394	0.592418	0.789475	#N/A	#N/A
NRRL3_00247	24.8836	24.552	24.4482	20.3205	17.7237	24.6279	19.0221	0.772379	#N/A	#N/A
NRRL3_00248	66.4284	62.9006	60.5521	32.3302	29.4247	63.2937	30.8774	0.487844	0.540207	2.04853e-38
NRRL3_00249	85.3323	85.8258	80.0943	44.9977	39.8879	83.7508	42.4428	0.506775	0.561118	1.54864e-32
NRRL3_00250	7.39672	6.63177	7.36753	4.18093	4.2146	7.13201	4.19777	0.588581	0.6563	1.31332e-05
NRRL3_00251	295.832	273.279	290.133	289.951	293.947	286.415	291.949	1.01932	1.11973	0.0570073
NRRL3_00252	1.16394	1.40277	1.11396	0.989605	1.15044	1.22689	1.07002	0.872142	#N/A	#N/A
NRRL3_00253	17.9359	19.8073	16.9724	11.4818	11.2298	18.2385	11.3558	0.622627	0.691174	3.49038e-07
NRRL3_00254	24.6836	19.6563	12.2043	8.32115	13.0713	18.8481	10.6962	0.567497	0.686145	0.0952651
NRRL3_00255	18.5505	18.3511	16.7533	15.5095	14.9762	17.885	15.2429	0.852272	#N/A	#N/A
NRRL3_00256	0.0284588	0.0933076	0.109527	0.0851527	0.112095	0.0770978	0.0986238	1.2792	#N/A	#N/A
NRRL3_00257	0.0717209	0.026389	0	0	0	0.0327033	0	0	#N/A	#N/A
NRRL3_00258	0	0.0238469	0	0.0371317	0.0427778	0.00794897	0.0399547	5.02641	#N/A	#N/A
NRRL3_00259	4.21995	5.60513	5.64404	15.8887	14.6847	5.15637	15.2867	2.96462	3.11434	1.02918e-28
NRRL3_00260	2.1235	2.53544	2.59759	3.8459	4.03427	2.41884	3.94008	1.62891	1.70943	0.000758607
NRRL3_00261	0.201276	0.220706	0.194384	0.211016	0.375583	0.205455	0.293299	1.42756	#N/A	#N/A
NRRL3_00262	20.7233	21.7306	22.0547	19.7105	18.9772	21.5029	19.3438	0.899594	#N/A	#N/A
NRRL3_00263	0.881399	1.02118	0.883332	0.585012	0.789005	0.928637	0.687008	0.739803	#N/A	#N/A
NRRL3_00264	0	0.189198	0	0.294597	0.17054	0.063066	0.232569	3.6877	#N/A	#N/A
NRRL3_00265	1.38993	0.580837	0.799138	0.426071	0.654366	0.923302	0.540218	0.585094	#N/A	#N/A
NRRL3_00266	0.168456	0.153983	0.135618	0.240717	0.360432	0.152686	0.300574	1.96858	#N/A	#N/A
NRRL3_00267	0.78173	0.756377	0.799356	4.83163	5.56631	0.779154	5.19897	6.67258	6.41091	5.95925e-50
NRRL3_00268	1.07806	1.463	1.09267	5.01794	4.92647	1.21124	4.97221	4.10504	4.25303	4.11706e-40
NRRL3_00269	0.143997	0	0	0.0927333	0.106834	0.047999	0.0997837	2.07887	#N/A	#N/A
NRRL3_00270	1.36138	0.864317	1.19021	0.590203	0.694108	1.13864	0.642155	0.563969	0.66731	0.0686947
NRRL3_00271	14.8652	11.2343	12.1253	9.04841	8.0418	12.7416	8.5451	0.670646	#N/A	#N/A
NRRL3_00272	0.412011	0.289207	0.684277	0.932965	0.700322	0.461832	0.816644	1.76827	1.70327	0.03256
NRRL3_00273	0	0	0	0.0273991	0	0	0.0136995	#DIV/0!	#N/A	#N/A
NRRL3_00274	0.962583	0.423466	0.372961	0.166488	0.191803	0.586337	0.179146	0.305534	#N/A	#N/A
NRRL3_00275	1.87756	1.4142	1.30047	0.81364	0.73118	1.53074	0.77241	0.504598	0.606274	0.00932005
NRRL3_00276	2068.44	2201.04	2013.27	1406.26	1490.73	2094.25	1448.49	0.691653	0.774598	0.0904027
NRRL3_00277	20.8277	21.1281	20.0218	19.1558	18.2027	20.6592	18.6792	0.904161	#N/A	#N/A
NRRL3_00278	53.9086	52.3099	49.3392	42.783	45.0145	51.8526	43.8987	0.846607	#N/A	#N/A
NRRL3_00279	52.7465	55.7322	61.0318	62.0631	70.9684	56.5035	66.5157	1.1772	1.28746	0.000474019
NRRL3_00280	11.7453	11.5836	9.90176	14.7451	14.7975	11.0769	14.7713	1.33352	1.45445	6.1089e-05
NRRL3_00281	286.378	264.564	284.379	242.046	255.718	278.44	248.882	0.893843	#N/A	#N/A
NRRL3_00282	7.90969	7.47626	7.37974	7.25437	7.43391	7.58856	7.34414	0.967791	#N/A	#N/A
NRRL3_00283	19.3093	19.0699	19.7504	19.545	19.9628	19.3765	19.7539	1.01948	#N/A	#N/A
NRRL3_00284	83.8641	107.032	102.19	324.998	267.227	97.6954	296.112	3.03098	3.21347	2.12911e-40
NRRL3_00285	3.34474	3.30088	3.21907	3.40394	3.30595	3.28823	3.35494	1.02029	#N/A	#N/A
NRRL3_00286	0	0.152777	0.201499	0.119535	0.274737	0.118092	0.197136	1.66934	#N/A	#N/A
NRRL3_00287	48.1802	54.1716	46.7271	43.6082	44.1984	49.693	43.9033	0.883491	#N/A	#N/A
NRRL3_00288	0.105314	0.0770512	0.0509386	0.0602862	0	0.0777679	0.0301431	0.387603	#N/A	#N/A
NRRL3_00289	0	0	0	0	0	0	0	#DIV/0!	#N/A	#N/A
NRRL3_00290	0.0983285	0.179581	0.205565	0.168581	0.0648459	0.161158	0.116713	0.724217	#N/A	#N/A
NRRL3_00291	0.0859929	0.281944	0.0417307	0.257303	0.0427092	0.136556	0.150006	1.0985	#N/A	#N/A
NRRL3_00292	0.690206	1.189	0.523836	0.465359	0.438731	0.801014	0.452045	0.564341	#N/A	#N/A
NRRL3_00293	14.3676	11.4966	11.3927	12.2692	14.4524	12.419	13.3608	1.07584	#N/A	#N/A
NRRL3_00294	0.671322	0.495809	0.568962	0.352673	0.582303	0.578698	0.467488	0.807828	#N/A	#N/A
NRRL3_00295	102.46	66.7639	58.4452	11.033	23.2796	75.8897	17.1563	0.226069	0.332937	1.11408e-07
NRRL3_00296	30.9105	30.6921	20.3104	0.960066	5.81064	27.3043	3.38535	0.123986	0.3709	0.000591765
NRRL3_00297	4.9465	4.10607	3.60147	2.4591	3.28993	4.21801	2.87451	0.681486	0.761678	0.03256
NRRL3_00298	1.56339	1.49073	1.11601	1.24801	0.927209	1.39004	1.08761	0.782428	#N/A	#N/A
NRRL3_00299	1.51726	1.41306	1.52551	1.60483	1.54074	1.48528	1.57279	1.05892	#N/A	#N/A
NRRL3_00300	1.06025	0.963351	1.28716	0.597849	0.479225	1.10359	0.538537	0.487988	#N/A	#N/A
NRRL3_00301	6.12209	6.27003	5.04924	3.90783	4.13898	5.81379	4.02341	0.692046	0.769327	0.00662462
NRRL3_00302	0.0878091	0	0.0566287	0	0.0579566	0.0481459	0.0289783	0.601885	#N/A	#N/A
NRRL3_00303	0.0314677	0	0	0.0180283	0	0.0104892	0.00901415	0.859372	#N/A	#N/A
NRRL3_00304	2.39646	2.03446	2.10287	1.01702	0.993383	2.17793	1.0052	0.46154	0.537012	5.38968e-05
NRRL3_00305	3.60219	2.92857	2.69923	2.34463	2.08739	3.07666	2.21601	0.720264	#N/A	#N/A
NRRL3_00306	0	0.0226212	0.0199233	0	0	0.0141815	0	0	#N/A	#N/A
NRRL3_00307	0	0.017794	0.0156718	0	0	0.0111553	0	0	#N/A	#N/A
NRRL3_00308	4.04358	3.54802	1.56438	2.08289	0.802529	3.05199	1.44271	0.472711	#N/A	#N/A
NRRL3_00309	0.115568	0.06352	0.0281113	0.0249732	0.057256	0.0690664	0.0411146	0.595291	#N/A	#N/A
NRRL3_00310	0.92912	0.982433	0.801181	0.768672	0.705195	0.904245	0.736934	0.814971	#N/A	#N/A
NRRL3_00311	0.758506	0.567729	0.639526	0.547479	0.499845	0.655254	0.523662	0.799174	#N/A	#N/A
NRRL3_00312	0.418493	0.438043	0.330711	0.277481	0.263293	0.395749	0.270387	0.683229	#N/A	#N/A
NRRL3_00313	0	0	0.0185463	0.0491015	0	0.0061821	0.0245507	3.97126	#N/A	#N/A
NRRL3_00314	11.7233	12.3945	11.6823	11.9194	11.5643	11.9334	11.7418	0.983951	#N/A	#N/A
NRRL3_00315	1.19882	2.17373	2.27058	1.66122	1.18491	1.88104	1.42306	0.75653	#N/A	#N/A
NRRL3_00316	111.541	120.834	139.523	192.837	160.67	123.966	176.753	1.42582	1.54613	7.47216e-07
NRRL3_00317	0.0802012	0.0503071	0.0111597	0.0491769	0	0.0472227	0.0245885	0.520692	#N/A	#N/A
NRRL3_00318	7.90317	10.3815	8.28375	3.81847	4.5857	8.85614	4.20209	0.474483	0.537796	3.36174e-08
NRRL3_00319	5.20891	6.45171	5.25456	2.91303	2.93911	5.63839	2.92607	0.518955	0.590575	5.32983e-05
NRRL3_00320	0	0	0	0	0	0	0	#DIV/0!	#N/A	#N/A
NRRL3_00321	0.119614	0.131161	0.164955	0.0733436	0.0844958	0.138577	0.0789197	0.569502	#N/A	#N/A
NRRL3_00322	0	0.161327	0.094803	0.042215	0	0.0853767	0.0211075	0.247228	#N/A	#N/A
NRRL3_00323	1189.85	1230.6	1271.87	1166.91	1184.67	1230.77	1175.79	0.955326	#N/A	#N/A
NRRL3_00324	94.8863	97.2322	98.0897	96.7997	93.0156	96.7361	94.9077	0.981099	#N/A	#N/A
NRRL3_00325	30.5017	33.0681	29.7458	27.4507	25.6496	31.1052	26.5502	0.85356	#N/A	#N/A
NRRL3_00326	1.95506	1.38843	1.42062	1.72526	1.36192	1.58804	1.54359	0.972012	#N/A	#N/A
NRRL3_00327	34.0779	36.0262	38.6489	33.7348	43.3551	36.251	38.545	1.06328	#N/A	#N/A
NRRL3_00328	26.0931	24.6108	25.1272	26.9967	24.58	25.277	25.7884	1.02023	#N/A	#N/A
NRRL3_00329	477.506	549.788	525.441	462.233	499.448	517.578	480.841	0.92902	#N/A	#N/A
NRRL3_00330	92.2933	97.022	90.4186	80.6885	79.2592	93.2446	79.9738	0.857678	#N/A	#N/A
NRRL3_00331	74.8175	76.0664	61.2119	3.54525	2.96741	70.6986	3.25633	0.0460593	0.0541682	0
NRRL3_00332	129.132	131.131	117.881	137.645	133.526	126.048	135.586	1.07567	1.18402	0.00013025
NRRL3_00333	5.00264	5.31003	4.0068	4.292	3.88979	4.77316	4.09089	0.857063	#N/A	#N/A
NRRL3_00334	17.8335	18.1402	17.3506	14.3067	13.4735	17.7748	13.8901	0.78145	0.863724	0.0809244
NRRL3_00335	23.6731	23.346	22.1634	21.5263	21.1928	23.0608	21.3595	0.926226	#N/A	#N/A
NRRL3_00336	21.8778	25.9118	24.5143	23.0213	20.991	24.1013	22.0061	0.913069	#N/A	#N/A
NRRL3_00337	25.7703	23.9799	24.9477	28.1789	26.2017	24.8993	27.1903	1.09201	1.20021	0.000323886
NRRL3_00338	36.0387	33.5456	34.6435	34.682	34.8197	34.7426	34.7508	1.00024	1.10002	0.0778509
NRRL3_00339	70.4614	72.2692	68.0054	63.5552	63.5978	70.2453	63.5765	0.905064	#N/A	#N/A
NRRL3_00340	13.6255	11.8959	13.1589	9.87931	8.81983	12.8934	9.34957	0.725142	0.803941	0.055431
NRRL3_00341	10.9744	10.1161	9.92051	10.1573	9.94107	10.337	10.0492	0.972157	#N/A	#N/A
NRRL3_00342	29.0659	22.0655	22.2281	24.7113	25.2191	24.4532	24.9652	1.02094	#N/A	#N/A
NRRL3_00343	44.0119	42.6651	40.1596	40.16	37.8605	42.2789	39.0102	0.922689	#N/A	#N/A
NRRL3_00344	0.0231408	0.150992	0	0.0591675	0	0.0580443	0.0295837	0.509676	#N/A	#N/A
NRRL3_00345	13.4015	13.664	12.0877	12.625	12.3439	13.0511	12.4844	0.956585	#N/A	#N/A
NRRL3_00346	0.28917	0.158938	0.209625	0.0624871	0.21454	0.219244	0.138514	0.631777	#N/A	#N/A
NRRL3_00347	0	0.0779714	0	0	0	0.0259905	0	0	#N/A	#N/A
NRRL3_00348	0.904035	0.694211	0.785856	0.465678	0.982815	0.794701	0.724247	0.911345	#N/A	#N/A
NRRL3_00349	12.3053	11.9164	12.8164	10.5749	11.5941	12.346	11.0845	0.897819	#N/A	#N/A
NRRL3_00350	23.5676	22.4493	18.335	4.39156	4.94167	21.4506	4.66662	0.217551	0.285356	2.85701e-14
NRRL3_00351	38.5265	37.8799	35.751	22.2539	24.6162	37.3858	23.4351	0.626844	0.692379	1.38176e-12
NRRL3_00352	112.055	104.364	107.311	108.215	108.363	107.91	108.289	1.00351	1.10396	0.046199
NRRL3_00353	116.666	107.423	100.685	77.2869	75.715	108.258	76.501	0.706654	0.781251	4.50209e-05
NRRL3_00354	0	0	0	0	0	0	0	#DIV/0!	#N/A	#N/A
NRRL3_00355	12.5541	14.4659	14.2817	1.27869	1.05253	13.7672	1.16561	0.0846655	0.168732	4.14836e-15
NRRL3_00356	0.0919336	0.234773	0.265766	0.18369	0.151244	0.197491	0.167467	0.847973	#N/A	#N/A
NRRL3_00357	0.153937	0.147724	0.185786	0.016653	0.0761708	0.162482	0.0464119	0.285643	#N/A	#N/A
NRRL3_00358	0.17086	0.0625899	0.073439	0.0815104	0.075161	0.102296	0.0783357	0.765773	#N/A	#N/A
NRRL3_00359	1.87672	2.05789	3.25953	1.93151	1.11445	2.39805	1.52298	0.635092	#N/A	#N/A
NRRL3_00360	1.60919	1.51264	0	0.690793	0.795831	1.04061	0.743312	0.714304	#N/A	#N/A
NRRL3_00361	1.04042	0.606951	0.470441	0.171081	0.21897	0.705937	0.195026	0.276265	0.469069	0.0032671
NRRL3_00362	49.3482	37.9978	33.4313	12.3312	12.9179	40.2591	12.6245	0.313583	0.379586	6.98247e-11
NRRL3_00363	162.49	146.26	119.888	90.4906	88.2205	142.879	89.3555	0.625392	0.697645	6.99147e-05
NRRL3_00364	1.83231	1.9035	4.0967	3.06052	2.09686	2.61084	2.57869	0.987687	#N/A	#N/A
NRRL3_00365	37.0817	37.0276	37.2465	41.9121	41.9036	37.1186	41.9078	1.12903	1.23734	0.0091276
NRRL3_00366	36.9024	32.1644	35.1818	33.7303	31.2371	34.7495	32.4837	0.934795	#N/A	#N/A
NRRL3_00367	55.7612	51.8413	54.9056	61.0384	65.3787	54.1694	63.2086	1.16687	1.27951	3.91552e-05
NRRL3_00368	9.40117	10.0142	10.3164	11.3096	10.1294	9.91059	10.7195	1.08162	#N/A	#N/A
NRRL3_00369	12.4819	11.6777	10.0853	10.0351	11.7652	11.415	10.9002	0.9549	#N/A	#N/A
NRRL3_00370	0.144008	0.110584	0.222439	0.185265	0.170777	0.15901	0.178021	1.11956	#N/A	#N/A
NRRL3_00371	24.5594	25.8393	23.6678	19.633	20.9103	24.6888	20.2717	0.821086	#N/A	#N/A
NRRL3_00372	19.2127	18.9227	17.3148	20.2219	18.4046	18.4834	19.3133	1.0449	1.1503	0.0123952
NRRL3_00373	15.0295	19.9788	15.9743	18.1529	21.9089	16.9942	20.0309	1.17869	1.28118	0.0838672
NRRL3_00374	1.51838	1.25897	1.32336	0.98504	1.53737	1.3669	1.2612	0.922673	#N/A	#N/A
NRRL3_00375	69.8295	66.2218	64.1546	83.0288	76.3691	66.7353	79.6989	1.19425	1.31287	3.41268e-09
NRRL3_00376	17.345	18.0298	16.8341	16.7468	16.2433	17.403	16.495	0.94783	#N/A	#N/A
NRRL3_00377	11.6933	11.7278	10.1996	10.0578	9.49646	11.2069	9.77713	0.872421	#N/A	#N/A
NRRL3_00378	31.0188	29.4997	26.8563	24.9735	24.4494	29.1249	24.7114	0.848464	#N/A	#N/A
NRRL3_00379	13.844	15.0141	12.8	16.2175	14.5335	13.886	15.3755	1.10726	1.2162	0.0243834
NRRL3_00380	29.6375	28.915	23.8095	25.1646	23.4189	27.454	24.2918	0.884816	#N/A	#N/A
NRRL3_00381	54.0646	50.4704	47.9419	55.1774	52.3446	50.8256	53.761	1.05775	1.16461	0.000224131
NRRL3_00382	15.7689	16.3582	14.553	14.3178	14.7043	15.56	14.5111	0.932585	#N/A	#N/A
NRRL3_00383	0	0	0	0	0	0	0	#DIV/0!	#N/A	#N/A
NRRL3_00384	1.86133	1.75782	1.35036	1.38299	1.35562	1.6565	1.3693	0.826624	#N/A	#N/A
NRRL3_00385	40.0829	39.8322	36.8688	34.6897	32.426	38.928	33.5579	0.86205	#N/A	#N/A
NRRL3_00386	23.646	29.6351	24.3105	8.98088	8.54509	25.8639	8.76299	0.338812	0.383305	4.68157e-24
NRRL3_00387	12.2689	15.9157	13.1183	4.25287	5.38676	13.7676	4.81982	0.350083	0.400159	3.71326e-15
NRRL3_00388	5.12254	6.21616	5.23294	3.14482	2.58793	5.52388	2.86638	0.518906	0.588622	2.44945e-05
NRRL3_00389	2.31248	2.43169	2.23329	1.4346	1.87543	2.32582	1.65502	0.711583	#N/A	#N/A
NRRL3_00390	11.9844	14.3248	10.8911	4.98148	5.95965	12.4001	5.47057	0.441171	0.51003	1.36056e-06
NRRL3_00391	4.17226	3.07045	3.7385	2.40237	2.11712	3.6604	2.25974	0.617349	0.697867	0.0120222
NRRL3_00392	11.5585	10.079	10.5217	13.2364	12.7117	10.7197	12.9741	1.2103	1.32679	2.69589e-05
NRRL3_00393	2.86872	2.92098	2.99034	3.04717	2.02538	2.92668	2.53627	0.866605	#N/A	#N/A
NRRL3_00394	31.4224	27.58	26.4897	23.9834	26.0375	28.4974	25.0104	0.877641	#N/A	#N/A
NRRL3_00395	139.316	138.323	137.642	110.872	120.762	138.427	115.817	0.836665	#N/A	#N/A
NRRL3_00396	38.6897	38.8892	34.3959	26.332	30.904	37.3249	28.618	0.766726	0.846516	0.0167727
NRRL3_00397	23.3925	24.3097	22.8554	12.7502	14.2624	23.5192	13.5063	0.574267	0.635785	3.20704e-13
NRRL3_00398	4.7085	3.608	3.61595	2.67695	2.60742	3.97748	2.64219	0.664286	0.748645	0.0724172
NRRL3_00399	14.2137	13.7206	12.7664	8.89247	8.89102	13.5669	8.89175	0.6554	0.72534	9.11569e-07
NRRL3_00400	0.96554	0.942966	0.539149	0.310724	0.402699	0.815885	0.356711	0.437208	0.560322	0.0164911
NRRL3_00401	0.531184	0.40338	0.552424	0.490756	0.525023	0.495663	0.507889	1.02467	#N/A	#N/A
NRRL3_00402	65.1549	56.8574	62.0682	85.8644	76.9225	61.3602	81.3935	1.32649	1.45261	1.27316e-10
NRRL3_00403	5.81134	5.25471	4.83368	0.744069	1.188	5.29991	0.966034	0.182274	0.239755	4.10849e-15
NRRL3_00404	0.021112	0	0.020389	0.018113	0.0415277	0.0138337	0.0298204	2.15564	#N/A	#N/A
NRRL3_00405	0.235689	0	0.114375	1.00702	0.696549	0.116688	0.851784	7.29968	#N/A	#N/A
NRRL3_00406	1.19904	1.12472	0.837132	1.0535	1.01381	1.05363	1.03365	0.981041	#N/A	#N/A
NRRL3_00407	1.54314	1.29933	0.958095	0.981159	1.02141	1.26686	1.00128	0.79037	#N/A	#N/A
NRRL3_00408	8.02562	8.09163	6.20326	8.84952	8.62462	7.44017	8.73707	1.17431	1.28662	0.00715413
NRRL3_00409	15.2184	15.8447	15.8602	16.2657	15.9788	15.6411	16.1223	1.03076	#N/A	#N/A
NRRL3_00410	0.85756	0.584327	0.426197	0.0714957	0.0576815	0.622695	0.0645886	0.103724	0.212271	6.38013e-12
NRRL3_00411	1.40239	0.8619	1.29484	0.542162	0.563679	1.18638	0.552921	0.466058	0.570855	0.00816244
NRRL3_00412	0	0.0480362	0.0423071	0.0375843	0.0432992	0.0301144	0.0404417	1.34294	#N/A	#N/A
NRRL3_00413	0	0	0	0	0	0	0	#DIV/0!	#N/A	#N/A
NRRL3_00414	0.463071	0.366804	0.521708	0.198756	0.127323	0.450528	0.16304	0.361886	0.584208	0.0928332
NRRL3_00415	10.4004	12.1129	10.6481	4.98909	4.36748	11.0538	4.67828	0.423229	0.477095	1.88345e-16
NRRL3_00416	1743.38	1834.98	1914.75	1980.33	1869.36	1831.04	1924.84	1.05123	1.15404	0.00875573
NRRL3_00417	10.5963	11.4282	10.2564	14.7033	13.2366	10.7603	13.97	1.29829	1.41469	0.000248752
NRRL3_00418	25.952	24.7742	23.0538	21.2505	20.8382	24.5933	21.0444	0.855693	#N/A	#N/A
NRRL3_00419	50.065	48.9034	49.4253	50.3646	49.1956	49.4646	49.7801	1.00638	1.10691	0.02629
NRRL3_00420	13.9097	14.4957	14.2537	19.8136	17.2466	14.2197	18.5301	1.30313	1.42668	4.46419e-07
NRRL3_00421	6.62443	7.23521	5.76544	6.73918	6.80639	6.54169	6.77279	1.03533	#N/A	#N/A
NRRL3_00422	137.062	150.59	135.069	132.257	128.986	140.907	130.621	0.927005	#N/A	#N/A
NRRL3_00423	19.8217	18.7653	20.0753	21.6459	20.394	19.5541	21.02	1.07496	1.1803	0.00674059
NRRL3_00424	3.85762	3.7324	3.34203	1.75227	1.5141	3.64402	1.63319	0.448183	0.524765	3.35923e-05
NRRL3_00425	35.6094	34.0783	32.22	31.8468	31.3929	33.9692	31.6198	0.930838	#N/A	#N/A
NRRL3_00426	84.0699	80.8505	78.6346	79.2723	78.4159	81.185	78.8441	0.971166	#N/A	#N/A
NRRL3_00427	134.405	127.611	128.268	144.407	132.506	130.095	138.457	1.06427	1.1698	0.00718555
NRRL3_00428	0.108895	0.0651807	0.0383031	0.0594841	0.0196495	0.0707929	0.0395668	0.558909	#N/A	#N/A
NRRL3_00429	0	0.141785	0.0627482	0	0.0642195	0.0681777	0.0321097	0.470971	#N/A	#N/A
NRRL3_00430	0.0209603	0.0164263	0.0375684	0.0179828	0.0236725	0.024985	0.0208276	0.833606	#N/A	#N/A
NRRL3_00431	4.22924	3.55324	2.54179	2.50603	2.61643	3.44142	2.56123	0.744236	#N/A	#N/A
NRRL3_00432	3.76564	3.06145	4.70243	2.50672	2.88787	3.84317	2.69729	0.701841	#N/A	#N/A
NRRL3_00433	22.1752	22.8901	21.3953	20.9046	21.2754	22.1535	21.09	0.951993	#N/A	#N/A
NRRL3_00434	48.362	45.9599	47.43	41.8351	43.478	47.2506	42.6565	0.902772	#N/A	#N/A
NRRL3_00435	9.83505	9.18504	9.63497	9.23528	8.55909	9.55169	8.89719	0.931478	#N/A	#N/A
NRRL3_00436	12.0705	12.3251	11.2829	8.50328	8.75647	11.8928	8.62988	0.725637	#N/A	#N/A
NRRL3_00437	51.58	58.1434	52.227	51.7567	54.8796	53.9835	53.3182	0.987676	#N/A	#N/A
NRRL3_00438	12.71	10.9893	11.5667	17.8233	12.321	11.7553	15.0722	1.28215	#N/A	#N/A
NRRL3_00439	29.8393	31.1268	32.0666	22.5501	21.0288	31.0109	21.7895	0.702638	0.775272	1.43415e-05
NRRL3_00440	57.0494	57.2842	51.7406	51.56	48.3017	55.3581	49.9308	0.901962	#N/A	#N/A
NRRL3_00441	151.946	151.275	153.163	146.194	146.065	152.128	146.13	0.960569	#N/A	#N/A
NRRL3_00442	32.5448	26.7286	24.7048	12.1805	11.7823	27.9927	11.9814	0.428018	0.501789	4.83521e-07
NRRL3_00443	0.280622	0.614911	0.135731	0.0404602	0.231216	0.343755	0.135838	0.39516	#N/A	#N/A
NRRL3_00444	26.1288	26.6605	25.288	24.2862	22.8581	26.0258	23.5722	0.905724	#N/A	#N/A
NRRL3_00445	5.76405	4.18085	3.75661	1.88345	1.59886	4.56717	1.74116	0.381233	0.447734	4.77365e-10
NRRL3_00446	0.441991	0.330519	0.582005	1.05113	0.893379	0.451505	0.972255	2.15336	1.94132	0.0102969
NRRL3_00447	1.73603	1.94144	1.7432	2.76176	2.32949	1.80689	2.54563	1.40884	1.50091	0.0087328
NRRL3_00448	22.5815	20.417	16.4034	17.9181	18.9041	19.8006	18.4111	0.929824	#N/A	#N/A
NRRL3_00449	2.92333	3.10691	3.34441	3.21222	2.7783	3.12488	2.99526	0.958519	#N/A	#N/A
NRRL3_00450	0.166801	0.0919064	0.0809451	0.143106	0	0.113218	0.071553	0.631996	#N/A	#N/A
NRRL3_00451	88.9411	104.028	83.9867	56.8072	76.1889	92.3186	66.4981	0.72031	#N/A	#N/A
NRRL3_00452	258.81	260.481	265.965	274.095	270.222	261.752	272.159	1.03976	1.14267	0.0112146
NRRL3_00453	27.2156	24.4207	24.2449	23.2109	22.3978	25.2937	22.8043	0.901581	#N/A	#N/A
NRRL3_00454	15.5378	16.8929	15.4363	3.92421	3.80281	15.9557	3.86351	0.24214	0.274559	1.25564e-61
NRRL3_00455	15.1171	15.2113	13.1051	18.1269	17.3324	14.4778	17.7296	1.22461	1.34635	1.124e-06
NRRL3_00456	30.942	33.8561	30.8139	25.7762	24.7536	31.8707	25.2649	0.792732	0.874218	0.00909062
NRRL3_00457	20.2827	21.0088	18.1876	13.3359	15.1618	19.8264	14.2489	0.718682	0.795123	0.00285164
NRRL3_00458	8.68622	8.34984	7.35399	8.05028	7.33107	8.13002	7.69068	0.945961	#N/A	#N/A
NRRL3_00459	7.14976	7.0652	6.92116	5.88875	6.35185	7.04537	6.1203	0.868698	#N/A	#N/A
NRRL3_00460	32.6046	32.0599	30.0605	26.7752	28.8578	31.575	27.8165	0.880966	#N/A	#N/A
NRRL3_00461	14.8897	13.6854	12.7599	12.3067	10.903	13.7783	11.6048	0.842254	#N/A	#N/A
NRRL3_00462	7.9198	6.85052	5.77865	3.06075	3.26533	6.84966	3.16304	0.461781	0.515501	1.00989e-18
NRRL3_00463	0.28625	0.313883	0.331627	0.196568	0.28293	0.310587	0.239749	0.771923	#N/A	#N/A
NRRL3_00464	2.83172	2.66213	5.07547	3.81574	2.3996	3.52311	3.10767	0.882082	#N/A	#N/A
NRRL3_00465	12.4287	12.1438	11.6678	11.9092	12.3703	12.0801	12.1397	1.00494	#N/A	#N/A
NRRL3_00466	8.07836	9.14642	9.7648	6.96087	7.22258	8.99653	7.09173	0.788274	#N/A	#N/A
NRRL3_00467	1.46766	0.969811	0.944993	0.629667	0.799792	1.12749	0.71473	0.633913	#N/A	#N/A
NRRL3_00468	24.1648	24.2461	22.6916	21.3835	20.3927	23.7008	20.8881	0.881323	#N/A	#N/A
NRRL3_00469	15.5163	13.226	13.8278	14.2545	13.106	14.19	13.6803	0.964075	#N/A	#N/A
NRRL3_00470	29.3008	26.9729	26.5944	23.2765	25.1621	27.6227	24.2193	0.87679	#N/A	#N/A
NRRL3_00471	20.2716	19.3199	18.2542	20.9035	18.9079	19.2819	19.9057	1.03235	1.13627	0.0638546
NRRL3_00472	28.6552	29.3161	29.0271	25.0299	24.8761	28.9995	24.953	0.860464	#N/A	#N/A
NRRL3_00473	16.9477	17.3953	16.5577	14.5403	15.9721	16.9669	15.2562	0.899174	#N/A	#N/A
NRRL3_00474	2145.52	2145.75	2247.77	2190.19	2026.99	2179.68	2108.59	0.967385	#N/A	#N/A
NRRL3_00475	53.3914	57.5052	51.2011	60.7111	55.6168	54.0326	58.1639	1.07646	1.18453	0.000333673
NRRL3_00476	26.8694	25.5453	25.4662	24.0948	25.8514	25.9603	24.9731	0.961973	#N/A	#N/A
NRRL3_00477	64.5477	67.5056	70.1129	64.0952	62.175	67.3887	63.1351	0.936879	#N/A	#N/A
NRRL3_00478	2.45591	2.05313	3.1232	2.08618	1.75454	2.54408	1.92036	0.754835	#N/A	#N/A
NRRL3_00479	6.77606	8.8729	6.20518	2.95388	3.07792	7.28471	3.0159	0.414004	0.478271	8.15066e-12
NRRL3_00480	3.45944	3.41488	2.86266	2.24051	2.03233	3.24566	2.13642	0.658239	0.734695	0.00279916
NRRL3_00481	133.882	134.887	131.103	138.054	125.994	133.291	132.024	0.990497	1.08992	0.0463265
NRRL3_00482	106.193	106.791	107.859	112.845	115.117	106.948	113.981	1.06576	1.171	0.00269234
NRRL3_00483	33.5596	35.4364	32.2604	29.7521	33.5697	33.7521	31.6609	0.938041	#N/A	#N/A
NRRL3_00484	12.1511	12.3871	11.111	9.99587	10.8566	11.8831	10.4262	0.877403	#N/A	#N/A
NRRL3_00485	20.1535	19.1231	21.1502	20.864	22.1242	20.1423	21.4941	1.06711	1.16912	0.0577784
NRRL3_00486	90.5118	91.362	77.807	69.1213	67.102	86.5603	68.1116	0.78687	0.869078	0.0228266
NRRL3_00487	160.378	160.114	160.815	139.853	147.141	160.436	143.497	0.894421	#N/A	#N/A
NRRL3_00488	78.7458	74.679	77.9119	80.7977	77.8818	77.1122	79.3398	1.02889	1.13069	0.055201
NRRL3_00489	30.1089	28.9837	26.2471	25.0818	25.3885	28.4466	25.2352	0.887107	#N/A	#N/A
NRRL3_00490	141.738	137.116	135.688	145.658	132.309	138.181	138.983	1.00581	1.1068	0.0391614
NRRL3_00491	26.6268	24.8146	23.6854	23.8425	23.2763	25.0423	23.5594	0.940785	#N/A	#N/A
NRRL3_00492	0.104229	0	0	0	0.0259476	0.034743	0.0129738	0.373422	#N/A	#N/A
NRRL3_00493	0.152316	0.16702	0.168085	0.112038	0.129073	0.162474	0.120555	0.742	#N/A	#N/A
NRRL3_00494	78.9608	88.2272	79.6352	63.7628	71.9058	82.2744	67.8343	0.824489	#N/A	#N/A
NRRL3_00495	17.4962	17.2916	15.5658	15.4397	13.9694	16.7845	14.7046	0.876077	#N/A	#N/A
NRRL3_00496	62.2341	60.0424	60.2194	59.0846	61.7507	60.832	60.4177	0.993189	#N/A	#N/A
NRRL3_00497	99.5909	96.8544	97.9616	102.566	103.481	98.1356	103.023	1.04981	1.15306	0.0482459
NRRL3_00498	5.2206	5.39616	5.13159	5.81692	5.56325	5.24945	5.69008	1.08394	1.19153	0.00680236
NRRL3_00499	34.1873	31.1753	33.0814	37.092	33.9733	32.8147	35.5327	1.08283	1.18983	0.001875
NRRL3_00500	1053.82	1013.94	1244.1	1106.88	1189.67	1103.95	1148.28	1.04015	#N/A	#N/A
NRRL3_00501	26.8823	25.7393	27.4856	31.6205	32.6932	26.7024	32.1568	1.20427	1.32018	7.5295e-07
NRRL3_00502	0.910444	0.803584	1.07223	3.79052	2.08481	0.928753	2.93766	3.16302	2.91811	7.05594e-08
NRRL3_00503	0	0	0	0	0.0119369	0	0.00596845	#DIV/0!	#N/A	#N/A
NRRL3_00504	0.0904653	0.13221	0.0873674	0.0388718	0.0150267	0.103348	0.0269493	0.260763	#N/A	#N/A
NRRL3_00505	0.446947	0.490093	0.21609	0.048351	0.110854	0.384377	0.0796025	0.207095	#N/A	#N/A
NRRL3_00506	0.336275	0.502702	0.147779	0.131282	0.0908673	0.328919	0.111075	0.337696	#N/A	#N/A
NRRL3_00507	67.764	70.5076	62.1445	63.4678	64.2927	66.8054	63.8802	0.956214	#N/A	#N/A
NRRL3_00508	33.2167	34.0558	30.1138	18.6294	19.1007	32.4621	18.8651	0.581141	0.645234	1.37716e-10
NRRL3_00509	17.6387	15.6789	12.9754	2.35059	3.11603	15.431	2.73331	0.177131	0.273052	8.06307e-10
NRRL3_00510	4.801	3.68565	3.24608	0.824899	0.950329	3.91091	0.887614	0.226958	0.448539	0.00332167
NRRL3_00511	55.0806	51.1508	45.517	23.6067	32.5168	50.5828	28.0618	0.554769	0.620522	7.64014e-08
NRRL3_00512	13.1516	14.2594	13.3189	12.5215	13.7284	13.5766	13.125	0.966731	#N/A	#N/A
NRRL3_00513	108.509	99.1147	99.4164	108.776	111.611	102.347	110.194	1.07667	1.18288	0.0173281
NRRL3_00514	36.5565	32.5955	37.0149	39.6384	43.9778	35.389	41.8081	1.18139	1.29211	0.000719718
NRRL3_00515	36.3466	37.3203	36.0039	40.26	36.5909	36.5569	38.4254	1.05111	1.15593	0.00824252
NRRL3_00516	12.2753	11.7414	9.92186	11.2247	10.9054	11.3129	11.065	0.978095	#N/A	#N/A
NRRL3_00517	27.818	31.628	29.8986	24.1688	24.9929	29.7815	24.5808	0.825372	#N/A	#N/A
NRRL3_00518	16.2956	14.5949	13.5967	13.4516	13.3854	14.8291	13.4185	0.904878	#N/A	#N/A
NRRL3_00519	4.3497	4.529	3.92652	3.05634	3.4828	4.26841	3.26957	0.765993	#N/A	#N/A
NRRL3_00520	5.22926	4.43443	5.52151	4.81541	6.4779	5.06173	5.64665	1.11556	#N/A	#N/A
NRRL3_00521	8.84539	5.92083	4.99282	61.8866	70.3885	6.58635	66.1376	10.0416	9.45336	8.60527e-60
NRRL3_00522	8.22156	9.5033	8.67331	13.6354	14.8288	8.79939	14.2321	1.6174	1.74654	6.45143e-09
NRRL3_00523	254.419	214.181	225.393	162.83	186.234	231.331	174.532	0.754469	#N/A	#N/A
NRRL3_00524	895.995	874.732	847.463	415.87	421.172	872.73	418.521	0.479554	0.532124	1.69796e-28
NRRL3_00525	15.5532	15.2766	13.3444	11.1493	10.0455	14.7247	10.5974	0.719701	0.798212	0.00490623
NRRL3_00526	54.4071	55.5608	49.4532	45.5962	41.2615	53.1404	43.4288	0.817248	#N/A	#N/A
NRRL3_00527	27.5205	26.9487	25.0345	23.972	24.4574	26.5012	24.2147	0.91372	#N/A	#N/A
NRRL3_00528	16.0821	17.3245	14.2537	14.9204	13.8915	15.8868	14.406	0.906789	#N/A	#N/A
NRRL3_00529	39.5754	38.6317	35.7573	32.0628	31.3679	37.9881	31.7154	0.834875	#N/A	#N/A
NRRL3_00530	48.8632	49.3756	47.2419	56.926	53.2908	48.4936	55.1084	1.13641	1.24927	6.71955e-06
NRRL3_00531	29.4047	30.8837	28.6765	26.3923	24.1933	29.655	25.2928	0.852903	#N/A	#N/A
NRRL3_00532	31.8654	32.2887	32.0818	40.9384	38.3838	32.0786	39.6611	1.23637	1.35606	1.22238e-07
NRRL3_00533	19.2049	19.0439	19.1099	18.0533	16.3464	19.1196	17.1998	0.899594	#N/A	#N/A
NRRL3_00534	32.4319	32.7352	31.6047	28.7781	27.8493	32.2573	28.3137	0.877746	#N/A	#N/A
NRRL3_00535	33.707	36.2571	31.9115	31.5582	30.4504	33.9585	31.0043	0.913005	#N/A	#N/A
NRRL3_00536	15.5174	15.8179	13.5358	11.6344	13.3585	14.957	12.4964	0.83549	#N/A	#N/A
NRRL3_00537	16.0497	14.503	12.8211	14.4781	13.9867	14.4579	14.2324	0.984401	#N/A	#N/A
NRRL3_00538	174.257	162.866	161.836	150.077	160.512	166.32	155.294	0.933711	#N/A	#N/A
NRRL3_00539	53.8293	56.0794	54.6395	56.0548	51.1194	54.8494	53.5871	0.976986	#N/A	#N/A
NRRL3_00540	770.099	756.255	746.29	1831.18	1578.84	757.548	1705.01	2.2507	2.44955	1.33364e-55
NRRL3_00541	12.6254	12.4359	10.8581	8.73093	8.7891	11.9731	8.76001	0.731639	0.809388	0.00285164
NRRL3_00542	1.75031	0.721226	0.846241	1.50167	1.29805	1.10593	1.39986	1.26578	#N/A	#N/A
NRRL3_00543	37.6061	38.2724	37.4935	32.1162	29.6657	37.7907	30.891	0.817423	0.900736	0.0634563
NRRL3_00544	25.7338	24.9615	24.0894	26.0805	25.788	24.9282	25.9342	1.04036	1.14444	0.00910218
NRRL3_00545	348.128	355.777	378.638	424.824	370.914	360.848	397.869	1.1026	1.20862	0.00395624
NRRL3_00546	504.433	565.198	573.607	613.402	550.689	547.746	582.045	1.06262	1.16487	0.0269477
NRRL3_00547	606.828	623.404	632.095	623.308	610.129	620.776	616.718	0.993464	1.09223	0.0595938
NRRL3_00548	33.9397	34.4822	33.4537	35.5447	32.8435	33.9585	34.1941	1.00694	1.10776	0.0596696
NRRL3_00549	29.7848	30.4386	27.542	22.0107	21.8341	29.2551	21.9224	0.749352	0.827633	0.00614179
NRRL3_00550	42.1126	39.6558	32.5519	23.6789	24.2223	38.1068	23.9506	0.628513	0.701794	0.000557043
NRRL3_00551	138.484	141.567	148.33	208.717	185.139	142.794	196.928	1.37911	1.50793	9.92529e-12
NRRL3_00552	26.5979	26.4175	26.6014	24.0427	23.1629	26.5389	23.6028	0.889365	#N/A	#N/A
NRRL3_00553	54.7666	49.6918	50.0781	47.8004	46.0301	51.5122	46.9153	0.910761	#N/A	#N/A
NRRL3_00554	34.322	31.3836	27.6039	24.6529	24.5696	31.1032	24.6112	0.791278	#N/A	#N/A
NRRL3_00555	8.83298	8.62224	7.823	7.96133	7.58578	8.42607	7.77355	0.92256	#N/A	#N/A
NRRL3_00556	34.2478	34.5278	30.0101	27.7965	29.0772	32.9286	28.4368	0.863592	#N/A	#N/A
NRRL3_00557	584.597	522.154	508.779	473.182	475.526	538.51	474.354	0.880864	#N/A	#N/A
NRRL3_00558	39.5023	40.3619	38.5987	38.4678	37.8039	39.4876	38.1358	0.965767	#N/A	#N/A
NRRL3_00559	23.7337	22.3357	23.5567	24.5665	26.079	23.2087	25.3227	1.09109	1.19677	0.0153768
NRRL3_00560	55.2089	53.1274	46.2777	41.3723	38.7311	51.538	40.0517	0.777129	0.860383	0.0788392
NRRL3_00561	0.171643	0.0892057	0.113446	0.108528	0.0893331	0.124765	0.0989306	0.792936	#N/A	#N/A
NRRL3_00562	33.9625	31.0046	31.4014	27.8706	28.1661	32.1228	28.0183	0.872225	#N/A	#N/A
NRRL3_00563	221.002	218.603	227.925	292.641	259.845	222.51	276.243	1.24149	1.36016	1.383e-07
NRRL3_00564	31.8371	27.673	26.7988	21.4363	25.5761	28.7696	23.5062	0.817049	#N/A	#N/A
NRRL3_00565	25.0839	23.2444	23.0115	21.8002	20.6532	23.7799	21.2267	0.892631	#N/A	#N/A
NRRL3_00566	3.82258	3.308	3.11301	2.05644	2.79799	3.41453	2.42721	0.710849	#N/A	#N/A
NRRL3_00567	116.63	108.067	109.257	107.984	107.977	111.318	107.981	0.970018	#N/A	#N/A
NRRL3_00568	19.497	20.182	18.1017	19.2734	19.3316	19.2602	19.3025	1.00219	#N/A	#N/A
NRRL3_00569	26.2264	25.4677	24.0089	25.18	25.9946	25.2343	25.5873	1.01399	#N/A	#N/A
NRRL3_00570	303.572	306.278	328.318	302.513	316.768	312.723	309.64	0.990144	#N/A	#N/A
NRRL3_00571	82.1352	80.6069	76.5893	77.9694	79.2244	79.7771	78.5969	0.985206	1.08459	0.0394414
NRRL3_00572	324.667	335.971	304.649	259.385	298.17	321.762	278.778	0.866408	#N/A	#N/A
NRRL3_00573	23.2758	22.4348	22.3487	24.8226	23.1753	22.6864	23.999	1.05785	1.16232	0.0456166
NRRL3_00574	243.173	235.82	227.602	199.787	210.044	235.532	204.916	0.870013	#N/A	#N/A
NRRL3_00575	34.1047	31.147	29.8417	28.0868	27.1572	31.6978	27.622	0.871417	#N/A	#N/A
NRRL3_00576	58.8384	57.3316	56.938	55.6961	53.4073	57.7027	54.5517	0.945393	#N/A	#N/A
NRRL3_00577	9.45862	8.76649	7.946	8.41745	8.17071	8.7237	8.29408	0.950752	#N/A	#N/A
NRRL3_00578	92.0964	80.0823	87.8857	84.9929	82.9444	86.6881	83.9686	0.968629	#N/A	#N/A
NRRL3_00579	464.504	448.686	443.51	485.808	505.867	452.233	495.837	1.09642	1.20553	5.3234e-05
NRRL3_00580	37.7531	35.2052	36.5276	33.1079	32.8361	36.4953	32.972	0.903459	#N/A	#N/A
NRRL3_00581	45.8059	43.8875	43.4882	36.4436	38.8905	44.3939	37.6671	0.848474	#N/A	#N/A
NRRL3_00582	10.8109	10.2144	10.2528	9.88035	10.1086	10.426	9.99447	0.958608	#N/A	#N/A
NRRL3_00583	54.775	51.9923	49.6475	50.8862	50.7969	52.1383	50.8415	0.975129	#N/A	#N/A
NRRL3_00584	119.718	110.009	107.62	113.684	105.999	112.449	109.841	0.976812	#N/A	#N/A
NRRL3_00585	43.1894	40.2032	38.8189	31.2957	31.7183	40.7372	31.507	0.773421	0.852736	0.000365744
NRRL3_00586	22.0896	19.3617	19.3543	18.6026	20.1959	20.2685	19.3993	0.957112	#N/A	#N/A
NRRL3_00587	78.7277	81.4391	71.4326	79.975	74.9603	77.1998	77.4676	1.00347	#N/A	#N/A
NRRL3_00588	27.331	27.6574	23.1194	22.898	21.1245	26.0359	22.0113	0.845418	#N/A	#N/A
NRRL3_00589	37.7588	34.8128	32.6002	34.4636	33.6211	35.0573	34.0423	0.97105	#N/A	#N/A
NRRL3_00590	205.649	198.151	186.595	192.348	188.826	196.798	190.587	0.968438	#N/A	#N/A
NRRL3_00591	9.00464	9.46432	9.43062	9.27058	8.68923	9.29986	8.97991	0.965596	#N/A	#N/A
NRRL3_00592	16.3291	15.605	15.3511	25.2153	23.0282	15.7617	24.1217	1.5304	1.67811	8.42586e-27
NRRL3_00593	45.903	46.4937	43.9736	43.5844	43.1753	45.4568	43.3799	0.95431	#N/A	#N/A
NRRL3_00594	166.711	158.427	162.219	169.427	164.067	162.452	166.747	1.02644	1.12885	0.00850784
NRRL3_00595	32.9964	32.6948	34.4092	31.8882	31.0591	33.3668	31.4736	0.943262	#N/A	#N/A
NRRL3_00596	25.3396	26.1947	25.6397	30.2931	28.6578	25.7247	29.4755	1.1458	1.25694	0.000971493
NRRL3_00597	19.2641	18.1819	16.3692	16.8141	15.6719	17.9384	16.243	0.905488	#N/A	#N/A
NRRL3_00598	12.4669	12.812	10.8664	19.7377	16.2603	12.0484	17.999	1.49389	1.63027	3.65988e-10
NRRL3_00599	483.401	467.43	452.023	468.49	492.22	467.618	480.355	1.02724	#N/A	#N/A
NRRL3_00600	90.2713	78.6665	89.6295	91.6586	86.8709	86.1891	89.2648	1.03568	#N/A	#N/A
NRRL3_00601	3.86055	3.18921	3.27696	3.59434	3.85	3.44224	3.72217	1.08132	#N/A	#N/A
NRRL3_00602	67.6331	67.9197	65.7951	49.7704	45.6871	67.116	47.7288	0.711139	0.784701	9.53029e-07
NRRL3_00603	354.653	327.713	324.725	336.324	322.312	335.697	329.318	0.980998	1.08003	0.0729612
NRRL3_00604	6.69384	7.00071	6.13431	4.59719	4.29817	6.60962	4.44768	0.67291	0.747985	0.00174986
NRRL3_00605	22.0382	21.588	21.243	20.3242	19.9847	21.6231	20.1545	0.932081	#N/A	#N/A
NRRL3_00606	12.8174	11.5857	14.0512	15.3803	14.7658	12.8181	15.0731	1.17592	1.2794	0.0269958
NRRL3_00607	15.3824	15.3002	14.2018	14.3588	14.4233	14.9615	14.391	0.961874	#N/A	#N/A
NRRL3_00608	8.14787	7.75549	6.93061	7.09046	7.51563	7.61132	7.30305	0.959497	#N/A	#N/A
NRRL3_00609	2804.15	2830.77	2899.1	3024.96	3000.12	2844.67	3012.54	1.05901	1.16393	0.00025681
NRRL3_00610	27.5595	28.8722	25.947	22.9762	24.2113	27.4596	23.5938	0.859218	#N/A	#N/A
NRRL3_00611	20.2673	19.3	18.1517	19.2064	17.77	19.2397	18.4882	0.960942	#N/A	#N/A
NRRL3_00612	18.2024	16.9488	16.7104	17.688	18.8802	17.2872	18.2841	1.05767	1.16123	0.0432445
NRRL3_00613	14.9037	13.6902	13.6032	16.3722	15.1175	14.0657	15.7448	1.11938	1.22911	0.00738798
NRRL3_00614	2.83529	3.26841	2.52758	2.43253	2.994	2.87709	2.71326	0.943058	#N/A	#N/A
NRRL3_00615	32.7994	34.9124	33.7497	27.5342	25.4102	33.8205	26.4722	0.782726	0.863755	0.0460679
NRRL3_00616	14.4458	13.8923	13.8634	12.8999	13.1567	14.0672	13.0283	0.92615	#N/A	#N/A
NRRL3_00617	0.100046	0.153498	0.115905	0.171497	0.0988856	0.12315	0.135191	1.09778	#N/A	#N/A
NRRL3_00618	1.308	1.22394	1.17901	2.13952	1.82713	1.23698	1.98333	1.60336	1.68418	0.0016424
NRRL3_00619	0.0891939	0	0	0	0.0881593	0.0297313	0.0440796	1.4826	#N/A	#N/A
NRRL3_00620	17.8565	17.5823	16.0887	16.6599	17.1692	17.1758	16.9145	0.984788	#N/A	#N/A
NRRL3_00621	120.593	111.084	102.676	98.5107	101.705	111.451	100.108	0.898223	#N/A	#N/A
NRRL3_00622	31.3578	30.6495	28.45	32.9575	30.8163	30.1524	31.8869	1.05752	1.16448	0.000117832
NRRL3_00623	26.2266	23.9373	23.9702	23.4542	23.7729	24.7114	23.6136	0.955574	#N/A	#N/A
NRRL3_00624	24.3334	26.0659	23.152	40.1208	34.5093	24.5171	37.315	1.522	1.66169	1.57461e-11
NRRL3_00625	35.5172	42.9806	46.1976	196.138	53.4477	41.5651	124.793	3.00234	2.25911	0.00402306
NRRL3_00626	28.5803	26.6038	27.2051	28.2467	25.8062	27.4631	27.0265	0.984102	#N/A	#N/A
NRRL3_00627	42.982	44.876	44.641	34.5136	37.8665	44.1663	36.19	0.819404	#N/A	#N/A
NRRL3_00628	20.96	16.5539	17.1097	13.9153	22.5665	18.2079	18.2409	1.00181	#N/A	#N/A
NRRL3_00629	5.46721	4.98826	5.41999	4.57213	5.47203	5.29182	5.02208	0.949027	#N/A	#N/A
NRRL3_00630	11.4651	11.5162	10.7344	11.3381	12.9756	11.2386	12.1569	1.08171	1.18544	0.0877819
NRRL3_00631	34.114	34.1908	34.993	28.7393	30.2344	34.4326	29.4869	0.856364	#N/A	#N/A
NRRL3_00632	37.5163	37.2298	33.1079	32.6466	32.6421	35.9513	32.6444	0.908015	#N/A	#N/A
NRRL3_00633	9.07586	8.77224	7.30704	7.01242	7.2211	8.38505	7.11676	0.848744	#N/A	#N/A
NRRL3_00634	6.60059	5.62997	4.7225	6.92092	11.1133	5.65102	9.01711	1.59566	1.55945	0.0958203
NRRL3_00635	2.93514	2.00101	2.29849	2.58624	1.49013	2.41155	2.03818	0.845178	#N/A	#N/A
NRRL3_00636	7.00697	7.28252	6.33551	8.69497	8.75242	6.875	8.72369	1.2689	1.38005	0.00378147
NRRL3_00637	25.2568	23.4418	24.0434	21.5916	20.7958	24.2473	21.1937	0.874063	#N/A	#N/A
NRRL3_00638	35.3474	33.6222	27.4455	25.1177	26.3498	32.1384	25.7338	0.800717	#N/A	#N/A
NRRL3_00639	30.135	30.4404	27.921	24.1741	26.64	29.4988	25.407	0.861291	#N/A	#N/A
NRRL3_00640	11.6493	9.59776	9.73011	6.15887	7.43766	10.3257	6.79827	0.658381	0.736251	0.0302346
NRRL3_00641	40.7867	41.0499	37.4443	35.2441	35.8791	39.7603	35.5616	0.8944	#N/A	#N/A
NRRL3_00642	1.25324	1.95617	1.22456	1.23964	1.20956	1.47799	1.2246	0.828558	#N/A	#N/A
NRRL3_00643	0.0868672	0.190268	0.0838925	0.0745275	0.128682	0.120343	0.101605	0.844296	#N/A	#N/A
NRRL3_00644	0.28309	0.203007	0.189306	0.0934713	0.107684	0.225134	0.100578	0.446745	#N/A	#N/A
NRRL3_00645	21.4938	22.0389	21.5156	24.9115	23.5427	21.6828	24.2271	1.11734	1.22792	0.000145951
NRRL3_00646	28.6412	28.5483	27.996	30.7415	29.0223	28.3952	29.8819	1.05236	1.15772	0.00247602
NRRL3_00647	0.437807	0.400192	0.774575	0.625609	0.144723	0.537525	0.385166	0.716555	#N/A	#N/A
NRRL3_00648	38.021	34.5831	35.3994	35.6462	35.6327	36.0012	35.6394	0.989953	#N/A	#N/A
NRRL3_00649	16.2521	15.5406	14.183	14.4831	13.8939	15.3252	14.1885	0.925826	#N/A	#N/A
NRRL3_00650	10.4296	9.33129	8.20797	7.21767	6.98261	9.32295	7.10014	0.761576	0.843233	0.03256
NRRL3_00651	0.1523	0.0627562	0.128722	0.326419	0.338466	0.114593	0.332442	2.90108	1.82685	0.0623751
NRRL3_00652	83.5339	90.2051	83.6927	79.2115	73.1981	85.8106	76.2048	0.888058	#N/A	#N/A
NRRL3_00653	2.41216	2.98987	3.13949	3.50854	3.62756	2.84717	3.56805	1.25319	#N/A	#N/A
NRRL3_00654	66.0341	68.1921	66.5488	74.9675	68.0559	66.925	71.5117	1.06853	1.17476	0.000760886
NRRL3_00655	25.6607	26.7564	24.5585	21.0008	22.3643	25.6585	21.6825	0.845042	#N/A	#N/A
NRRL3_00656	2732.32	3219.3	3379.8	2696.03	2680.61	3110.47	2688.32	0.86428	#N/A	#N/A
NRRL3_00657	35.6846	26.5719	30.8561	28.9067	32.81	31.0375	30.8584	0.994227	#N/A	#N/A
NRRL3_00658	36.9176	34.9436	36.9369	31.5213	30.4176	36.266	30.9695	0.853952	#N/A	#N/A
NRRL3_00659	921.565	882.9	963.712	1026.52	958.204	922.726	992.362	1.07547	1.17814	0.0781806
NRRL3_00660	0.194135	0.273654	0.14734	0.0120073	0.0275293	0.205043	0.0197683	0.0964105	0.484851	0.00420387
NRRL3_00661	16.4381	16.775	15.5124	13.3918	13.9685	16.2418	13.6802	0.842279	#N/A	#N/A
NRRL3_00662	41.685	41.8233	37.8837	40.5964	39.5818	40.464	40.0891	0.990735	#N/A	#N/A
NRRL3_00663	17.5439	17.9596	16.9583	17.4568	16.531	17.4873	16.9939	0.971787	#N/A	#N/A
NRRL3_00664	20.0853	22.235	19.5608	22.6023	21.5852	20.627	22.0938	1.07111	1.17834	0.00228279
NRRL3_00665	16.2889	17.5647	16.1882	12.6913	13.5016	16.6806	13.0965	0.785131	0.865351	0.025027
NRRL3_00666	95.4707	99.6886	92.1825	97.9028	95.6534	95.7806	96.7781	1.01041	1.11226	0.0157143
NRRL3_00667	13.4791	12.713	13.6154	12.2162	13.0725	13.2692	12.6443	0.952912	#N/A	#N/A
NRRL3_00668	2.74306	2.64285	2.752	1.6794	1.93476	2.71264	1.80708	0.666171	0.743753	0.0345147
NRRL3_00669	1.76481	1.48478	1.11671	1.42275	1.21807	1.45543	1.32041	0.907228	#N/A	#N/A
NRRL3_00670	1.26276	1.3691	0.712582	1.16858	0.757335	1.11481	0.962957	0.863783	#N/A	#N/A
NRRL3_00671	22.6387	20.0935	18.1449	17.2205	16.6622	20.2924	16.9413	0.834863	#N/A	#N/A
NRRL3_00672	37.4944	37.6768	34.2006	24.8132	23.905	36.4573	24.3591	0.668155	0.741156	0.000283522
NRRL3_00673	11.3358	11.9402	10.0038	7.9529	8.11352	11.0933	8.03321	0.724152	0.804194	0.0448623
NRRL3_00674	1540.49	1584.37	1620.9	1690.64	1672.15	1581.92	1681.39	1.06288	1.16777	0.000739334
NRRL3_00675	14.2557	11.3542	12.2182	10.1662	11.3156	12.6094	10.7409	0.851819	#N/A	#N/A
NRRL3_00676	216.17	206.33	216.089	241.693	227.905	212.863	234.799	1.10305	1.21209	9.98906e-06
NRRL3_00677	27.026	27.3554	23.618	22.3358	21.469	25.9998	21.9024	0.842406	#N/A	#N/A
NRRL3_00678	5.2355	4.59545	4.6682	3.91905	4.00787	4.83305	3.96346	0.820074	#N/A	#N/A
NRRL3_00679	254.377	251.713	203.39	139.35	125.845	236.493	132.597	0.560682	0.623945	4.16508e-11
NRRL3_00680	89.0671	88.8855	81.9591	68.9778	68.7726	86.6372	68.8752	0.794984	0.87682	0.0226494
NRRL3_00681	13.2408	14.8082	12.6091	11.1562	12.5919	13.5527	11.8741	0.876139	#N/A	#N/A
NRRL3_00682	2.98189	3.42795	3.12749	1.26547	1.52127	3.17911	1.39337	0.438289	0.508833	4.71805e-06
NRRL3_00683	1.22053	1.03923	0.97075	0.997882	0.809029	1.07684	0.903455	0.83899	#N/A	#N/A
NRRL3_00684	0.0465823	0	0.0150953	0.0134102	0.0154493	0.0205592	0.0144297	0.701863	#N/A	#N/A
NRRL3_00685	10.7103	11.2583	10.5576	8.41578	8.2645	10.8421	8.34014	0.769239	0.849813	0.0401413
NRRL3_00686	34.2678	29.0951	31.6005	45.2264	39.3175	31.6545	42.272	1.33542	1.4566	1.22322e-05
NRRL3_00687	0.0679378	0.0930738	0.180145	0.101893	0.100641	0.113719	0.101267	0.890503	#N/A	#N/A
NRRL3_00688	3.77006	3.44861	2.8298	2.66473	2.14321	3.34949	2.40397	0.717712	#N/A	#N/A
NRRL3_00689	6.64107	4.73252	3.90961	3.64539	3.23246	5.0944	3.43893	0.67504	0.760377	0.0541401
NRRL3_00690	10.006	11.9259	10.4136	8.15804	7.70928	10.7818	7.93366	0.735836	0.816533	0.082155
NRRL3_00691	0.140095	0.281528	0.135298	0.280319	0.438239	0.18564	0.359279	1.93535	1.73926	0.0538638
NRRL3_00692	3.03665	2.82404	3.30386	2.63826	2.81148	3.05485	2.72487	0.891982	#N/A	#N/A
NRRL3_00693	0.165498	0.0228826	0.0600613	0.071083	0.0410478	0.082814	0.0560654	0.677004	#N/A	#N/A
NRRL3_00694	0.0463494	0.0255383	0.0670319	0	0	0.0463065	0	0	#N/A	#N/A
NRRL3_00695	0	0	0	0	0	0	0	#DIV/0!	#N/A	#N/A
NRRL3_00696	0.0482146	0.026566	0.0233976	0.0413656	0.0239462	0.0327261	0.0326559	0.997856	#N/A	#N/A
NRRL3_00697	0.00993455	0.032465	0.0380924	0	0	0.0268307	0	0	#N/A	#N/A
NRRL3_00698	0.0147982	0.0162267	0.0142914	0	0.0146265	0.0151054	0.00731325	0.484147	#N/A	#N/A
NRRL3_00699	0.325161	0.0276799	0.0243787	0.0216572	0.0249503	0.12574	0.0233038	0.185333	#N/A	#N/A
NRRL3_00700	16.5354	10.7264	10.3537	8.08071	7.12431	12.5385	7.60251	0.606333	0.678976	0.00529531
NRRL3_00701	0.11064	0.0520935	0.0458805	0.0136765	0.0157561	0.069538	0.0147163	0.21163	#N/A	#N/A
NRRL3_00702	0.0935188	0.0616098	0.0722891	0.0802341	0.0739842	0.0758059	0.0771092	1.01719	#N/A	#N/A
NRRL3_00703	0.0482527	0.0704891	0	0.0138911	0.111073	0.0395806	0.0624821	1.5786	#N/A	#N/A
NRRL3_00704	1.89587	1.55616	1.29561	1.11294	1.16163	1.58255	1.13728	0.718642	#N/A	#N/A
NRRL3_00705	50.2591	63.6371	50.0399	41.6035	38.0783	54.6454	39.8409	0.729081	0.80477	0.0848085
NRRL3_00706	1.75953	1.09912	1.63475	0.898182	1.07878	1.4978	0.988481	0.659955	#N/A	#N/A
NRRL3_00707	0.0116862	0.0128144	0.0224603	0.0298799	0.0572959	0.0156536	0.0435879	2.78452	#N/A	#N/A
NRRL3_00708	0.0329592	0.322406	0.504561	0.560226	0.322866	0.286642	0.441546	1.54041	#N/A	#N/A
NRRL3_00709	1.08692	0	0.700964	0	0.7174	0.595961	0.3587	0.601885	#N/A	#N/A
NRRL3_00710	7.37285	7.01683	6.24713	15.563	15.0008	6.87894	15.2819	2.22155	2.40269	4.09153e-30
NRRL3_00711	2.22302	2.14658	1.71434	0.299015	0.492046	2.02798	0.395531	0.195037	0.284325	2.54919e-10
NRRL3_00712	4.45295	4.36768	3.5706	2.83906	3.18999	4.13041	3.01452	0.729837	#N/A	#N/A
NRRL3_00713	1.64076	1.3068	1.63461	0.65206	1.05845	1.52739	0.855255	0.559945	0.664678	0.0701574
NRRL3_00714	0.0398716	0.0437206	0	0	0	0.0278641	0	0	#N/A	#N/A
NRRL3_00715	4.79027	5.38989	4.53992	3.17439	3.48041	4.90669	3.3274	0.678135	0.758063	0.0445454
NRRL3_00716	3.04855	3.04574	2.94416	1.97622	2.10934	3.01282	2.04278	0.67803	#N/A	#N/A
NRRL3_00717	1.16202	1.22519	1.48186	0.792472	0.721572	1.28969	0.757022	0.58698	0.679717	0.072042
NRRL3_00718	5.03593	5.36085	5.57345	2.6334	3.17914	5.32341	2.90627	0.545941	0.613924	6.23065e-05
NRRL3_00719	0.323358	0.257901	0.208222	0.226999	0.19374	0.26316	0.210369	0.799397	#N/A	#N/A
NRRL3_00720	2.16604	1.90018	1.22536	0.87622	0.795391	1.76386	0.835805	0.47385	0.586175	0.0204348
NRRL3_00721	1.21123	1.13285	0.911739	1.00861	0.81869	1.08527	0.91365	0.841862	#N/A	#N/A
NRRL3_00722	2.32795	1.85986	1.78256	2.61066	2.33382	1.99012	2.47224	1.24225	1.33501	0.099972
NRRL3_00723	3.75849	3.49419	3.35362	3.69773	2.96792	3.53543	3.33282	0.942692	#N/A	#N/A
NRRL3_00724	229.545	214.091	230.129	246.425	244.502	224.588	245.464	1.09295	1.20062	0.000138186
NRRL3_00725	86.5297	79.0429	86.7752	105.717	106.657	84.1159	106.187	1.26239	1.37463	0.00144819
NRRL3_00726	52.2361	51.9219	54.7756	47.6804	49.083	52.9779	48.3817	0.913244	#N/A	#N/A
NRRL3_00727	232.565	237.726	230.573	235.242	245.271	233.621	240.256	1.0284	1.13114	0.00233929
NRRL3_00728	0.235348	0.326839	0.0910062	0.067395	0.108638	0.217731	0.0880165	0.404244	#N/A	#N/A
NRRL3_00729	0.940874	0.722253	0.763299	0.306844	0.3535	0.808809	0.330172	0.40822	0.54041	0.00773664
NRRL3_00730	1.11194	1.01297	1.15646	0.528427	0.558059	1.09379	0.543243	0.496661	0.604947	0.0105334
NRRL3_00731	11.6687	11.211	10.4284	5.35522	8.18323	11.1027	6.76923	0.609692	0.681111	0.000258228
NRRL3_00732	5.22855	5.73329	3.92742	4.53694	4.59371	4.96309	4.56532	0.919856	#N/A	#N/A
NRRL3_00733	0.0886008	0.0648231	0.0286172	0.518696	0.422712	0.0606804	0.470704	7.75711	3.44057	1.8576e-05
NRRL3_00734	1.2843	1.63662	1.07274	1.8016	3.25902	1.33122	2.53031	1.90075	1.91709	0.0007172
NRRL3_00735	43.0658	40.1882	35.9373	14.8622	16.488	39.7304	15.6751	0.394536	0.444728	7.28921e-21
NRRL3_00736	0.147356	0.258336	0.0286892	0.0254866	0.0875044	0.144794	0.0564955	0.390179	#N/A	#N/A
NRRL3_00737	0.528098	0.545997	0.247796	0.323666	0.193969	0.44063	0.258818	0.58738	#N/A	#N/A
NRRL3_00738	3.41518	3.40842	3.76202	2.6668	3.19097	3.52854	2.92889	0.830056	#N/A	#N/A
NRRL3_00739	0.294075	0.108202	0.189651	0	0.0975318	0.197309	0.0487659	0.247155	#N/A	#N/A
NRRL3_00740	2.89876	2.07	1.59428	10.9202	8.87248	2.18768	9.89634	4.52367	3.90986	8.07067e-12
NRRL3_00741	15.5509	14.7042	14.37	15.1789	14.42	14.875	14.7995	0.994919	#N/A	#N/A
NRRL3_00742	2.99576	2.50083	2.73452	2.14738	2.39748	2.7437	2.27243	0.828235	#N/A	#N/A
NRRL3_00743	0.577938	0.633729	0.802285	0.506168	0.285677	0.671317	0.395922	0.58977	#N/A	#N/A
NRRL3_00744	0.0565605	0	0.163327	0	0	0.0732958	0	0	#N/A	#N/A
NRRL3_00745	45.0878	43.6669	33.2571	1.45436	1.91477	40.6706	1.68457	0.0414197	0.159763	1.17423e-12
NRRL3_00746	1069.7	846.159	870.292	487.031	504.02	928.717	495.525	0.533559	0.596212	5.79998e-10
NRRL3_00747	80.6212	85.7465	81.2184	70.3697	71.8901	82.5287	71.1299	0.861881	#N/A	#N/A
NRRL3_00748	25.4855	22.6004	25.7836	28.1495	27.8612	24.6232	28.0053	1.13736	1.24566	0.00354285
NRRL3_00749	0	0.0137723	0.0121298	0	0	0.00863403	0	0	#N/A	#N/A
NRRL3_00750	8.80676	8.04369	9.28564	9.70685	8.17211	8.71203	8.93948	1.02611	#N/A	#N/A
NRRL3_00751	0.155609	0.128027	0.0939958	0.0335012	0	0.125877	0.0167506	0.133071	#N/A	#N/A
NRRL3_00752	2.76473	2.571	2.0002	2.1876	1.98917	2.44531	2.08839	0.854037	#N/A	#N/A
NRRL3_00753	38.118	39.9519	35.7114	33.3088	28.6058	37.9271	30.9573	0.816232	#N/A	#N/A
NRRL3_00754	0.383176	0.490077	0.308481	0.0552466	0.315715	0.393911	0.185481	0.470869	#N/A	#N/A
NRRL3_00755	0.139668	0.159808	0.152476	0.0937818	0.144049	0.150651	0.118915	0.789345	#N/A	#N/A
NRRL3_00756	0	0	0	0.0212854	0	0	0.0106427	#DIV/0!	#N/A	#N/A
NRRL3_00757	0.0364725	0	0.0352235	0	0	0.0238987	0	0	#N/A	#N/A
NRRL3_00758	90.7867	86.6741	77.7842	70.4786	71.5987	85.0817	71.0386	0.834947	0.921014	0.0881509
NRRL3_00759	1.51364	1.17936	1.1541	1.16194	1.27957	1.28237	1.22076	0.951955	#N/A	#N/A
NRRL3_00760	4.21651	4.50601	3.9686	3.80147	4.09697	4.23037	3.94922	0.933539	#N/A	#N/A
NRRL3_00761	346.3	376.096	352.345	332.916	315.395	358.247	324.155	0.904838	#N/A	#N/A
NRRL3_00762	0	0.228786	0.134556	0	0	0.121114	0	0	#N/A	#N/A
NRRL3_00763	23.8431	21.2486	21.3291	24.4461	27.2245	22.1403	25.8353	1.16689	1.28199	4.01846e-05
NRRL3_00764	0.861505	0.846954	0.989784	6.21201	6.31247	0.899414	6.26224	6.96258	7.09286	3.06231e-80
NRRL3_00765	2.22566	1.6814	1.21012	1.399	1.19891	1.70573	1.29895	0.761526	#N/A	#N/A
NRRL3_00766	0.215179	0.221213	0.16887	0.0693016	0.039986	0.201754	0.0546438	0.270844	0.561217	0.0702814
NRRL3_00767	10.5652	9.52714	9.30734	9.37197	8.87944	9.79989	9.1257	0.931205	#N/A	#N/A
NRRL3_00768	2.35561	2.28848	1.87587	3.22639	2.83884	2.17332	3.03261	1.39538	1.49347	0.00946001
NRRL3_00769	32.0175	32.7602	28.6696	90.4677	82.8874	31.1491	86.6775	2.78267	3.02961	2.28842e-94
NRRL3_00770	63.3375	59.3024	50.5057	85.594	86.193	57.7152	85.8935	1.48823	1.63054	3.73845e-15
NRRL3_00771	30.7439	28.4874	23.7219	73.6608	63.6381	27.6511	68.6495	2.48271	2.45635	8.34852e-08
NRRL3_00772	0.141842	0.131612	0.0983577	0.0936169	0.0826947	0.123937	0.0881558	0.711294	#N/A	#N/A
NRRL3_00773	9.33601	9.38439	9.26669	14.0155	14.0966	9.32903	14.056	1.5067	1.53875	0.0569252
NRRL3_00774	0.212536	0.194243	0.239439	0.121614	0.175088	0.215406	0.148351	0.688704	#N/A	#N/A
NRRL3_00775	11.4813	12.7776	11.4191	7.37208	7.28324	11.8927	7.32766	0.616149	0.690908	0.00112148
NRRL3_00776	0.0732817	0.120334	0	0	0	0.0645386	0	0	#N/A	#N/A
NRRL3_00777	1.51459	1.56425	1.1396	0.90663	1.00968	1.40615	0.958155	0.681405	#N/A	#N/A
NRRL3_00778	22.3788	23.4572	22.7273	23.3049	22.4321	22.8544	22.8685	1.00062	#N/A	#N/A
NRRL3_00779	26.2662	22.7628	14.0864	13.0851	11.9043	21.0385	12.4947	0.593898	0.691869	0.0411296
NRRL3_00780	27.3181	25.7085	24.7509	23.3928	26.2819	25.9258	24.8374	0.958015	#N/A	#N/A
NRRL3_00781	9.22641	10.2214	10.4719	8.40536	6.86329	9.97324	7.63433	0.765481	#N/A	#N/A
NRRL3_00782	48.1592	46.8899	46.4832	49.2069	48.7281	47.1774	48.9675	1.03794	1.14179	0.0015397
NRRL3_00783	11.6505	14.6356	12.1472	11.7034	13.3041	12.8111	12.5038	0.976009	#N/A	#N/A
NRRL3_00784	13.7064	15.2825	14.4621	13.3423	12.3262	14.4837	12.8343	0.886119	#N/A	#N/A
NRRL3_00785	22.2593	20.3344	19.1255	16.6393	16.4621	20.5731	16.5507	0.804484	#N/A	#N/A
NRRL3_00786	146.253	142.469	136.303	113.529	113.038	141.675	113.284	0.799601	0.881252	0.00101702
NRRL3_00787	0.737476	0.869694	0.685348	0.220892	0.281984	0.764173	0.251438	0.329033	0.416284	5.51509e-06
NRRL3_00788	0.123442	0.135359	0.119215	0.075691	0.174226	0.126005	0.124959	0.991692	#N/A	#N/A
NRRL3_00789	15.893	15.9631	16.7901	14.0622	14.2595	16.2154	14.1608	0.873296	#N/A	#N/A
NRRL3_00790	0.229921	0.063265	0.194326	0.0741263	0.283996	0.162504	0.179061	1.10189	#N/A	#N/A
NRRL3_00791	17.5501	20.787	20.3102	13.2464	13.5406	19.5491	13.3935	0.685121	0.759522	0.00350697
NRRL3_00792	71.2648	65.3229	63.5842	65.4688	67.379	66.724	66.4239	0.995503	#N/A	#N/A
NRRL3_00793	34.0931	34.8232	33.0432	26.7429	25.7766	33.9865	26.2597	0.772652	0.851845	0.000418481
NRRL3_00794	5.43236	5.97599	5.61864	4.08939	3.77592	5.67566	3.93266	0.692898	0.775304	0.0541401
NRRL3_00795	10.9258	10.106	9.89125	8.18767	9.44734	10.3077	8.81751	0.85543	#N/A	#N/A
NRRL3_00796	0.0726411	0.159219	0.0623674	0.0277372	0.0319548	0.0980758	0.029846	0.304316	#N/A	#N/A
NRRL3_00797	0	0	0	0	0	0	0	#DIV/0!	#N/A	#N/A
NRRL3_00798	5.28912	6.43133	4.931	4.42547	4.55493	5.55048	4.4902	0.808975	#N/A	#N/A
NRRL3_00799	17.0069	17.465	19.316	62.8194	49.12	17.9293	55.9697	3.12169	3.32932	3.35602e-51
NRRL3_00800	1.88938	2.70477	1.62195	1.20451	1.19315	2.07203	1.19883	0.578577	0.662672	0.0143815
NRRL3_00801	0.840768	0.592905	1.0438	2.31744	1.30554	0.825824	1.81149	2.19355	1.77698	0.0613045
NRRL3_00802	16.0522	15.1966	13.9206	12.7943	11.7553	15.0565	12.2748	0.815251	#N/A	#N/A
NRRL3_00803	0.159588	0.199958	0.0441923	0.039259	0.0902321	0.134579	0.0647455	0.481095	#N/A	#N/A
NRRL3_00804	51.2326	52.2283	52.3773	71.1321	59.7657	51.9461	65.4489	1.25994	1.36334	0.00789458
NRRL3_00805	7.29341	11.8681	8.22694	4.5304	3.92173	9.12948	4.22607	0.462903	0.534681	1.25733e-05
NRRL3_00806	1.59966	1.54361	0.988776	1.01563	0.806439	1.37735	0.911034	0.661441	#N/A	#N/A
NRRL3_00807	18.2536	17.7069	17.57	30.3204	27.6392	17.8435	28.9798	1.62411	1.77618	1.18164e-24
NRRL3_00808	0.371214	0.692548	0.7437	0.304223	0.306678	0.602487	0.305451	0.506982	0.611361	0.0387402
NRRL3_00809	6.04186	7.11723	5.66825	3.58417	3.24198	6.27578	3.41308	0.543849	0.623202	0.000468745
NRRL3_00810	9.60375	9.13145	8.47375	7.36358	7.28491	9.06965	7.32424	0.807555	#N/A	#N/A
NRRL3_00811	14.2118	13.2768	11.1335	10.4248	10.758	12.874	10.5914	0.822695	#N/A	#N/A
NRRL3_00812	3.22105	2.75839	3.46622	3.00033	2.85019	3.14855	2.92526	0.929081	#N/A	#N/A
NRRL3_00813	0.0797888	0.305131	0.230403	0.0343976	0	0.205108	0.0171988	0.0838526	#N/A	#N/A
NRRL3_00814	0.957466	1.29556	0.905009	2.60381	1.87239	1.05268	2.2381	2.1261	2.22084	5.11441e-08
NRRL3_00815	0.170689	0.259097	0.228196	0.213978	0.103871	0.219327	0.158924	0.7246	#N/A	#N/A
NRRL3_00816	41.7884	39.002	40.3746	21.0391	22.2772	40.3883	21.6581	0.536248	0.59303	5.14638e-22
NRRL3_00817	0.198337	0.0670337	0.103208	0.0655276	0.0754914	0.12286	0.0705095	0.573903	#N/A	#N/A
NRRL3_00818	3.111	2.74803	2.18035	1.44579	1.64427	2.67979	1.54503	0.576548	0.654407	0.00174203
NRRL3_00819	0.0417134	0.317464	0.319487	0.0357879	0.0412296	0.226221	0.0385087	0.170226	#N/A	#N/A
NRRL3_00820	0	0	0	0	0	0	0	#DIV/0!	#N/A	#N/A
NRRL3_00821	0.025528	0.0419188	0	0.0436943	0.0252319	0.0224823	0.0344631	1.5329	#N/A	#N/A
NRRL3_00822	0	0.0271721	0.0358376	0.0741452	0.0488632	0.0210032	0.0615042	2.92832	#N/A	#N/A
NRRL3_00823	0.126365	0.0924529	0.0611206	0.0542976	0.166464	0.0933128	0.110381	1.18291	#N/A	#N/A
NRRL3_00824	170.436	154.451	123	34.3724	42.1207	149.296	38.2465	0.25618	0.307872	8.49336e-20
NRRL3_00825	1.00892	0.673504	0.868484	0.188321	0.347	0.850303	0.26766	0.314783	0.467651	0.00322125
NRRL3_00826	0	0	0	0	0	0	0	#DIV/0!	#N/A	#N/A
NRRL3_00827	0	0	0	0	0	0	0	#DIV/0!	#N/A	#N/A
NRRL3_00828	0	0	0	0	0	0	0	#DIV/0!	#N/A	#N/A
NRRL3_00829	1.42967	1.14973	1.0126	0.300037	0.408449	1.19733	0.354243	0.29586	0.442406	0.00195699
NRRL3_00830	0	0	0	0	0	0	0	#DIV/0!	#N/A	#N/A
NRRL3_00831	0.16158	0.177178	0.619552	0	0	0.319437	0	0	#N/A	#N/A
NRRL3_00832	0.0543423	0.217962	0.174531	0.170537	0.178624	0.148945	0.17458	1.17211	#N/A	#N/A
NRRL3_00833	1.08928	0.712885	0.865368	0.33171	0.46896	0.889178	0.400335	0.450231	0.579821	0.0243576
NRRL3_00834	0.377289	0.792788	0.409896	0.525919	0.34185	0.526658	0.433885	0.823845	#N/A	#N/A
NRRL3_00835	2.86458	2.49031	2.59203	2.50193	2.34675	2.64897	2.42434	0.9152	#N/A	#N/A
NRRL3_00836	0.59446	0.730833	0.695845	0.401863	0.498567	0.673713	0.450215	0.66826	#N/A	#N/A
NRRL3_00837	9.12491	11.0913	9.18652	13.3676	11.8268	9.80091	12.5972	1.28531	1.39932	0.00461321
NRRL3_00838	0.515187	0.581531	0.307363	0.532977	0.464294	0.468027	0.498636	1.0654	#N/A	#N/A
NRRL3_00839	4.66214	5.68893	4.64102	4.96389	5.29333	4.99736	5.12861	1.02626	#N/A	#N/A
NRRL3_00840	0.0522784	0.227598	0.200453	0.0448521	0.205153	0.16011	0.125003	0.78073	#N/A	#N/A
NRRL3_00841	0.465364	0.402915	0.496711	0.33625	0.145418	0.454997	0.240834	0.529309	#N/A	#N/A
NRRL3_00842	8.64808	8.9716	8.99333	1.29732	1.59235	8.871	1.44483	0.162872	0.201383	4.53726e-37
NRRL3_00843	0.11014	0.166006	0.119648	0.129885	0.122453	0.131931	0.126169	0.956323	#N/A	#N/A
NRRL3_00844	7.09332	7.65842	6.69234	7.11554	5.60889	7.14803	6.36221	0.890066	#N/A	#N/A
NRRL3_00845	3.01762	3.07034	2.46084	3.75323	3.27126	2.8496	3.51225	1.23254	1.35037	0.00108879
NRRL3_00846	0.382045	0.209579	0.20507	0.109379	0.188912	0.265565	0.149145	0.561617	#N/A	#N/A
NRRL3_00847	3.0674	2.4221	1.65944	1.78987	1.09223	2.38298	1.44105	0.604726	#N/A	#N/A
NRRL3_00848	35.9812	39.0023	32.2453	31.0721	32.2249	35.7429	31.6485	0.885448	#N/A	#N/A
NRRL3_00849	4.28785	3.8113	3.52406	4.27329	3.8903	3.8744	4.08179	1.05353	1.15849	0.0891604
NRRL3_00850	52.6937	49.6913	48.8537	49.3337	53.0591	50.4129	51.1964	1.01554	1.11654	0.0812523
NRRL3_00851	21.6122	19.7722	18.752	18.0301	16.8112	20.0455	17.4207	0.869057	#N/A	#N/A
NRRL3_00852	53.6188	55.8225	50.9526	82.4743	71.2286	53.4646	76.8514	1.43743	1.56606	9.22654e-08
NRRL3_00853	25.9707	26.4701	23.9836	25.0594	23.7141	25.4748	24.3867	0.957289	#N/A	#N/A
NRRL3_00854	22.2415	21.5301	20.0749	30.3277	28.4879	21.2822	29.4078	1.3818	1.51698	4.45536e-17
NRRL3_00855	29.2631	28.2403	24.9033	16.5442	18.7735	27.4689	17.6589	0.642867	0.713909	4.91859e-05
NRRL3_00856	26.9461	24.5109	23.5689	15.3685	15.6624	25.0086	15.5154	0.620404	0.686548	6.5653e-11
NRRL3_00857	25.059	32.3902	32.1775	21.199	20.5482	29.8756	20.8736	0.698685	0.778945	0.0639394
NRRL3_00858	6.66494	7.26585	6.66124	3.64041	2.79603	6.86401	3.21822	0.468854	0.538126	5.12419e-06
NRRL3_00859	26.6119	26.434	20.1362	5.53856	5.54269	24.394	5.54063	0.22713	0.265266	2.0328e-41
NRRL3_00860	22.4238	21.5903	19.0912	15.9759	15.2677	21.0351	15.6218	0.742654	0.822338	0.0230289
NRRL3_00861	3.80356	3.29142	3.78395	2.81115	2.83097	3.62631	2.82106	0.777942	#N/A	#N/A
NRRL3_00862	11.8627	10.7747	12.3192	11.7103	8.58206	11.6522	10.1462	0.870752	#N/A	#N/A
NRRL3_00863	13.9258	2.26706	6.97593	2.65847	3.5723	7.72293	3.11538	0.403394	#N/A	#N/A
NRRL3_00864	56.456	55.6879	52.5999	51.4411	51.4842	54.9146	51.4626	0.93714	#N/A	#N/A
NRRL3_00865	84.8343	80.6212	95.1933	71.3971	79.0591	86.8829	75.2281	0.865856	#N/A	#N/A
NRRL3_00866	31.5772	33.7194	30.2678	29.7753	29.3441	31.8548	29.5597	0.927951	#N/A	#N/A
NRRL3_00867	50.9023	46.9243	46.6117	52.4727	49.636	48.1461	51.0543	1.0604	1.16463	0.0824155
NRRL3_00868	1345.07	1315.28	1280.27	1214.85	1177.12	1313.54	1195.98	0.910505	#N/A	#N/A
NRRL3_00869	12.3555	11.102	10.6065	8.71094	8.70685	11.3547	8.7089	0.766988	0.848187	0.0734246
NRRL3_00870	11.592	10.9021	10.6281	10.9398	9.83436	11.0407	10.3871	0.940796	#N/A	#N/A
NRRL3_00871	15.4159	14.6229	16.9486	14.8506	15.6061	15.6625	15.2283	0.972283	#N/A	#N/A
NRRL3_00872	17.5139	18.1359	16.4577	14.7472	15.676	17.3692	15.2116	0.875782	#N/A	#N/A
NRRL3_00873	0.12042	0.0991155	0.0582929	0.0517856	0.0596598	0.0926095	0.0557227	0.601696	#N/A	#N/A
NRRL3_00874	3.98035	4.44733	3.40683	3.38256	3.43078	3.94484	3.40667	0.863577	#N/A	#N/A
NRRL3_00875	0.268746	0.257899	0.48636	0.0866436	0.13298	0.337668	0.109812	0.325206	#N/A	#N/A
NRRL3_00876	38.0868	36.7731	39.6684	35.8909	36.4637	38.1761	36.1773	0.947643	#N/A	#N/A
NRRL3_00877	93.3578	94.244	107.481	149.409	125.089	98.3609	137.249	1.39536	1.5152	1.80551e-06
NRRL3_00878	0.219664	0.162342	0.175256	0.258094	0.184084	0.185754	0.221089	1.19022	#N/A	#N/A
NRRL3_00879	58.8952	60.6765	53.7243	41.1812	39.0022	57.7653	40.0917	0.694044	0.767515	2.18299e-05
NRRL3_00880	3.9714	2.91235	3.2841	7.47441	6.94276	3.38928	7.20858	2.12688	2.23583	9.20368e-11
NRRL3_00881	7.40117	6.92594	6.43671	109.124	103.772	6.92127	106.448	15.3798	16.2388	0
NRRL3_00882	0.773854	0.746163	0.670055	1.24762	1.25273	0.730024	1.25018	1.71251	1.76783	0.00152324
NRRL3_00883	53.802	57.3303	53.7048	67.113	62.2948	54.9457	64.7039	1.1776	1.29204	4.15806e-05
NRRL3_00884	7.13334	7.33423	7.50955	8.36729	7.83218	7.32571	8.09974	1.10566	#N/A	#N/A
NRRL3_00885	8.70072	9.02309	8.62638	7.64813	7.55235	8.7834	7.60024	0.865296	#N/A	#N/A
NRRL3_00886	125.038	127.522	128.225	130.359	135.008	126.928	132.684	1.04534	1.14913	0.00483625
NRRL3_00887	11.3463	10.916	12.6257	7.92346	9.19938	11.6293	8.56142	0.736192	0.81331	0.0646424
NRRL3_00888	18.6219	18.3275	17.5171	15.7922	17.795	18.1555	16.7936	0.924987	#N/A	#N/A
NRRL3_00889	1.97486	1.83999	2.33103	2.3255	2.23261	2.04863	2.27906	1.11248	#N/A	#N/A
NRRL3_00890	1.15341	1.08209	0.792151	0.824655	0.836057	1.00922	0.830356	0.822773	#N/A	#N/A
NRRL3_00891	0.271015	0.237801	0.130998	0.139603	0.214351	0.213271	0.176977	0.829821	#N/A	#N/A
NRRL3_00892	4.00474	4.47117	3.99417	3.66073	3.45452	4.15669	3.55762	0.855879	#N/A	#N/A
NRRL3_00893	22.4104	22.9111	21.4952	22.3658	21.6555	22.2722	22.0106	0.988255	#N/A	#N/A
NRRL3_00894	0.4383	0.633463	0.3079	0.393123	0.31512	0.459888	0.354121	0.770017	#N/A	#N/A
NRRL3_00895	0.590431	0.635215	0.527185	0.57345	0.473493	0.584277	0.523471	0.89593	#N/A	#N/A
NRRL3_00896	3.48571	4.2117	3.04474	2.17153	2.76504	3.58072	2.46828	0.689327	#N/A	#N/A
NRRL3_00897	77.381	76.3899	67.1909	62.1689	59.5675	73.6539	60.8682	0.826408	0.911958	0.0727724
NRRL3_00898	4.64204	6.05724	5.91759	20.43	20.0496	5.53896	20.2398	3.65408	3.60363	6.59634e-19
NRRL3_00899	5.53019	5.72634	5.01752	15.8534	13.4598	5.42468	14.6566	2.70184	2.88846	4.70757e-33
NRRL3_00900	3.0737	3.40646	3.39702	8.55958	8.25281	3.29239	8.4062	2.55322	2.62439	8.87006e-13
NRRL3_00901	4.645	4.31836	4.23239	5.78707	5.52927	4.39858	5.65817	1.28636	1.38854	0.0139956
NRRL3_00902	0.445075	0.292847	0.379271	0.40431	0.455437	0.372398	0.429874	1.15434	#N/A	#N/A
NRRL3_00903	12.761	13.7611	12.7695	8.88726	9.0609	13.0972	8.97408	0.685191	0.760563	0.00544028
NRRL3_00904	20.1984	22.7479	24.3657	18.2675	19.6759	22.4373	18.9717	0.845542	#N/A	#N/A
NRRL3_00905	0.71676	0.446641	0.424829	0.377405	0.354304	0.52941	0.365854	0.691061	#N/A	#N/A
NRRL3_00906	0.543802	0.614362	0.684277	0.424152	0.439798	0.614147	0.431975	0.703374	#N/A	#N/A
NRRL3_00907	15.4673	13.5148	16.0314	15.4231	15.1782	15.0045	15.3007	1.01974	#N/A	#N/A
NRRL3_00908	25.9083	22.4751	25.1511	27.9004	26.8059	24.5115	27.3531	1.11593	1.22465	0.0011555
NRRL3_00909	3.45347	3.86873	3.78589	2.38637	2.43557	3.7027	2.41097	0.651139	0.730291	0.0236936
NRRL3_00910	14.4762	16.3891	14.4798	4.87947	5.11042	15.115	4.99495	0.330462	0.383412	6.10565e-17
NRRL3_00911	57.3903	59.9509	60.9984	74.3193	70.1534	59.4465	72.2364	1.21515	1.33366	1.31899e-09
NRRL3_00912	12.1046	12.0723	11.9684	12.2396	10.9957	12.0484	11.6176	0.964246	#N/A	#N/A
NRRL3_00913	21.4963	23.1453	21.0153	27.8306	29.8962	21.8856	28.8634	1.31883	1.44547	1.47094e-09
NRRL3_00914	32.0089	31.9535	30.1952	32.0961	30.9822	31.3859	31.5391	1.00488	1.10628	0.0238442
NRRL3_00915	0.241335	0.22393	0.137477	0.0902838	0.134586	0.200914	0.112435	0.559617	#N/A	#N/A
NRRL3_00916	5.36705	4.13807	3.40159	2.62617	3.06693	4.30224	2.84655	0.661644	0.743105	0.0538638
NRRL3_00917	45.3853	44.5027	40.532	39.6218	37.3578	43.4733	38.4898	0.885366	#N/A	#N/A
NRRL3_00918	15.4961	14.6878	14.4548	16.0282	14.9277	14.8796	15.4779	1.04022	1.14407	0.0252332
NRRL3_00919	0.307785	0.421661	0.667875	0.198212	0.607671	0.465774	0.402941	0.865102	#N/A	#N/A
NRRL3_00920	17.3542	17.2457	16.1612	17.6119	16.7949	16.9204	17.2034	1.01673	1.11915	0.0326401
NRRL3_00921	13.5441	13.3152	12.4288	13.2674	13.8589	13.096	13.5632	1.03567	1.13905	0.0268969
NRRL3_00922	30.0236	31.0521	29.6103	27.1534	24.5853	30.2287	25.8694	0.855789	#N/A	#N/A
NRRL3_00923	9.54019	8.71135	9.51502	8.69094	9.97815	9.25552	9.33454	1.00854	#N/A	#N/A
NRRL3_00924	23.2779	24.5634	24.3771	23.6841	22.1788	24.0728	22.9314	0.952588	#N/A	#N/A
NRRL3_00925	261.911	258.847	252.398	227.299	216.133	257.719	221.716	0.860302	#N/A	#N/A
NRRL3_00926	2.63854	3.01827	2.07633	2.2777	2.65623	2.57771	2.46697	0.957036	#N/A	#N/A
NRRL3_00927	3.40632	3.13615	3.02589	12.93	11.4817	3.18945	12.2058	3.82694	3.82845	6.3402e-23
NRRL3_00928	40.1899	39.2575	39.2152	39.7996	38.491	39.5542	39.1453	0.989662	#N/A	#N/A
NRRL3_00929	80.4332	73.6024	71.8974	67.8222	66.4309	75.311	67.1265	0.891325	#N/A	#N/A
NRRL3_00930	86.3303	87.3351	86.4783	95.6914	94.1039	86.7146	94.8976	1.09437	1.20252	0.000937144
NRRL3_00931	155.46	166.63	150.407	125.69	132.21	157.499	128.95	0.818735	#N/A	#N/A
NRRL3_00932	43.5997	40.9788	40.0401	37.7996	39.6193	41.5395	38.7095	0.93187	#N/A	#N/A
NRRL3_00933	0	0.24919	0.32866	0	0	0.192617	0	0	#N/A	#N/A
NRRL3_00934	0.286922	0.60807	0.443244	0.180564	0.226913	0.446079	0.203738	0.456732	#N/A	#N/A
NRRL3_00935	1.2276	1.06009	0.815119	0.671472	0.894893	1.03427	0.783183	0.757232	#N/A	#N/A
NRRL3_00936	2.33595	2.27716	4.5094	1.33682	2.0526	3.04084	1.69471	0.557317	#N/A	#N/A
NRRL3_00937	5.03623	5.03704	4.18931	2.67522	2.46951	4.75419	2.57237	0.541073	0.605877	2.63453e-08
NRRL3_00938	50.3879	49.0121	47.3928	49.4103	50.64	48.9309	50.0251	1.02236	1.12469	0.013282
NRRL3_00939	86.1807	77.9728	74.4261	87.4025	87.0637	79.5265	87.2331	1.09691	1.20793	1.30853e-06
NRRL3_00940	37.1694	41.0142	39.2047	31.287	30.9342	39.1294	31.1106	0.795069	0.876127	0.0385517
NRRL3_00941	41.0364	39.6772	40.97	34.7313	35.6275	40.5612	35.1794	0.867317	#N/A	#N/A
NRRL3_00942	17.5682	17.0898	16.4034	17.6591	17.0629	17.0205	17.361	1.02001	1.12277	0.0176878
NRRL3_00943	31.5423	29.4319	30.4622	30.4315	32.2353	30.4788	31.3334	1.02804	#N/A	#N/A
NRRL3_00944	459.851	490.623	529.113	589.083	520.826	493.196	554.955	1.12522	1.23219	0.00182795
NRRL3_00945	21.9799	22.1918	21.852	23.4261	24.6599	22.0079	24.043	1.09247	1.19982	0.00142218
NRRL3_00946	79.7152	72.3732	66.6846	54.9747	54.7732	72.9243	54.874	0.752478	0.833154	0.0429943
NRRL3_00947	3.23896	2.74462	3.05697	3.97854	3.63784	3.01352	3.80819	1.2637	#N/A	#N/A
NRRL3_00948	12.7372	13.0841	12.0724	10.332	10.7642	12.6312	10.5481	0.835081	#N/A	#N/A
NRRL3_00949	1119.21	1050.06	1059.51	947.7	943.497	1076.26	945.599	0.878597	#N/A	#N/A
NRRL3_00950	726.678	707.568	699.74	812.012	824.575	711.329	818.293	1.15037	1.26522	5.22276e-13
NRRL3_00951	2147.46	2150.36	2136.51	2086.3	2013.55	2144.78	2049.93	0.955776	#N/A	#N/A
NRRL3_00952	51.5736	52.6819	41.3573	31.9483	34.3336	48.5376	33.1409	0.682789	0.756983	8.89738e-05
NRRL3_00953	3.53156	3.60157	3.28431	14.8372	16.6768	3.47248	15.757	4.53768	4.81062	1.01554e-81
NRRL3_00954	3.4519	3.66307	2.47366	1.24249	1.54144	3.19621	1.39196	0.435505	0.608131	0.0783759
NRRL3_00955	2.51555	2.38841	2.51828	2.47401	1.78906	2.47408	2.13153	0.861547	#N/A	#N/A
NRRL3_00956	0.461447	0.418013	0.61999	0.447524	0.347052	0.499817	0.397288	0.794867	#N/A	#N/A
NRRL3_00957	1.3745	1.55024	1.66867	1.92028	1.51378	1.53114	1.71703	1.12141	#N/A	#N/A
NRRL3_00958	3.49596	3.57326	3.34569	2.70078	2.9551	3.47164	2.82794	0.814584	#N/A	#N/A
NRRL3_00959	0.201777	0.340302	0.254781	0.199727	0.291414	0.26562	0.24557	0.924518	#N/A	#N/A
NRRL3_00960	13.4915	13.7197	15.1042	9.87928	11.5853	14.1051	10.7323	0.760878	0.838525	0.0506411
NRRL3_00961	8.08457	7.3702	7.43458	5.61021	5.82199	7.62978	5.7161	0.749182	0.826879	0.00806048
NRRL3_00962	0.811747	0.719	0.663388	0.187698	0.154544	0.731378	0.171121	0.233971	0.437952	0.00308645
NRRL3_00963	0.22834	0.250383	0.191138	0.0914913	0.0151865	0.223287	0.0533389	0.23888	0.536644	0.0506411
NRRL3_00964	0	0	0	0	0	0	0	#DIV/0!	#N/A	#N/A
NRRL3_00965	1.73595	1.60302	1.6324	1.64611	1.03861	1.65712	1.34236	0.810054	#N/A	#N/A
NRRL3_00966	214.864	220.747	249.112	447.204	317.192	228.241	382.198	1.67454	1.7999	1.02895e-09
NRRL3_00967	6.98605	6.74264	8.61221	4.03269	4.23223	7.44697	4.13246	0.554919	0.623035	0.00066478
NRRL3_00968	13.3516	16.0813	14.0887	11.7866	11.2679	14.5072	11.5272	0.794588	#N/A	#N/A
NRRL3_00969	0.339605	0	0.977433	0	0	0.439013	0	0	#N/A	#N/A
NRRL3_00970	37.8422	25.4799	13.7855	9.18514	11.1559	25.7025	10.1705	0.395701	0.547647	0.0220223
NRRL3_00971	7.73695	5.53422	6.17309	4.61854	3.99144	6.48142	4.30499	0.664205	#N/A	#N/A
NRRL3_00972	6.53129	7.11372	5.12238	3.19679	2.94639	6.2558	3.07159	0.490999	0.580846	0.000914723
NRRL3_00973	3.03357	2.2177	2.29384	1.57377	1.23203	2.51504	1.4029	0.557805	0.649264	0.00981332
NRRL3_00974	12.1965	10.5885	7.34357	5.80216	5.62024	10.0429	5.7112	0.568683	0.650215	0.00468807
NRRL3_00975	20.4297	20.3986	15.6246	3.0294	3.12542	18.8176	3.07741	0.163539	0.194396	1.95182e-57
NRRL3_00976	17.7779	16.4647	13.428	6.59584	6.20373	15.8902	6.39978	0.40275	0.458009	1.93532e-16
NRRL3_00977	8.44366	8.46527	2.7966	0.41493	0.478022	6.56851	0.446476	0.0679722	0.226767	6.99941e-09
NRRL3_00978	18.8414	18.2566	14.7183	13.7917	13.5416	17.2721	13.6667	0.791256	#N/A	#N/A
NRRL3_00979	11.3852	11.0958	9.78298	8.62096	8.63192	10.7547	8.62644	0.802112	0.885757	0.0659227
NRRL3_00980	4.3781	3.8716	3.59738	3.42298	3.89112	3.94903	3.65705	0.926064	#N/A	#N/A
NRRL3_00981	0	0.15035	0	0.029629	0.0341342	0.0501167	0.0318816	0.636148	#N/A	#N/A
NRRL3_00982	5.67101	3.70227	4.02489	29.3951	28.4423	4.46606	28.9187	6.47522	6.53862	2.34113e-64
NRRL3_00983	13.7721	13.4038	13.7825	12.3488	13.1694	13.6528	12.7591	0.934541	#N/A	#N/A
NRRL3_00984	0.914047	0.751803	0.441531	0.532228	0.613156	0.70246	0.572692	0.815266	#N/A	#N/A
NRRL3_00985	15.3865	15.5942	13.7675	14.1808	13.3564	14.9161	13.7686	0.923072	#N/A	#N/A
NRRL3_00986	1.08127	0.751712	0.750779	0.551775	0.579797	0.861254	0.565786	0.656933	#N/A	#N/A
NRRL3_00987	5.62324	6.69185	5.43068	3.42204	3.10224	5.91526	3.26214	0.551479	0.625202	0.000711855
NRRL3_00988	12.7209	12.6929	12.1815	12.1237	11.3988	12.5318	11.7613	0.938515	#N/A	#N/A
NRRL3_00989	7.40767	6.86771	6.55784	6.90706	7.88104	6.94441	7.39405	1.06475	1.16854	0.0577994
NRRL3_00990	101.104	108.243	107.73	111.683	111.301	105.692	111.492	1.05487	1.15881	0.00736519
NRRL3_00991	0.689921	0.206574	0.272754	0.376771	0.403079	0.38975	0.389925	1.00045	#N/A	#N/A
NRRL3_00992	1.13186	1.4381	1.04106	0.755318	0.816903	1.20367	0.786111	0.653093	#N/A	#N/A
NRRL3_00993	51.8175	52.7457	48.8515	46.6337	41.8767	51.1382	44.2552	0.865403	#N/A	#N/A
NRRL3_00994	21.5336	21.2466	20.3287	21.1563	20.9694	21.0363	21.0629	1.00126	1.10182	0.0809445
NRRL3_00995	24.3963	27.1379	25.4163	24.4225	24.0909	25.6502	24.2567	0.945674	#N/A	#N/A
NRRL3_00996	11.7592	10.5228	11.0084	11.6434	10.8717	11.0968	11.2576	1.01449	#N/A	#N/A
NRRL3_00997	2.67992	2.89605	3.71327	3.36539	2.64884	3.09641	3.00711	0.971161	#N/A	#N/A
NRRL3_00998	1.39204	1.32905	1.24007	1.45855	0.988442	1.32039	1.2235	0.926619	#N/A	#N/A
NRRL3_00999	13.5659	12.8906	12.525	11.2804	10.9018	12.9938	11.0911	0.853566	#N/A	#N/A
NRRL3_01000	28.3769	27.8564	26.1938	31.5854	28.7401	27.4757	30.1628	1.0978	1.20807	5.06808e-05
NRRL3_01001	94.8743	88.0243	84.9828	75.9529	81.2298	89.2938	78.5914	0.880143	#N/A	#N/A
NRRL3_01002	2.55252	2.22527	1.30153	1.70028	2.25653	2.02644	1.9784	0.976296	#N/A	#N/A
NRRL3_01003	47.3219	36.9674	31.4095	38.7457	37.7016	38.5663	38.2236	0.991116	#N/A	#N/A
NRRL3_01004	520.091	533.605	541.423	513.209	494.762	531.706	503.986	0.947864	#N/A	#N/A
NRRL3_01005	9.05254	9.12686	9.00017	9.13984	8.87722	9.05986	9.00853	0.994335	#N/A	#N/A
NRRL3_01006	76.8914	70.7769	75.6768	80.1705	86.397	74.4484	83.2837	1.11868	1.2273	0.000974624
NRRL3_01007	81.711	82.5369	78.977	75.895	81.5507	81.075	78.7228	0.970988	#N/A	#N/A
NRRL3_01008	184.197	177.42	189.044	204.906	201.517	183.554	203.212	1.1071	1.21394	0.00882559
NRRL3_01009	14.2205	14.4023	15.563	13.0022	12.8822	14.7286	12.9422	0.878712	#N/A	#N/A
NRRL3_01010	82.8992	82.8136	84.0516	81.1766	82.5754	83.2548	81.876	0.983439	1.08144	0.0936679
NRRL3_01011	26.622	24.5442	25.5667	21.1177	22.7118	25.5776	21.9147	0.856794	#N/A	#N/A
NRRL3_01012	26.2619	24.6909	23.969	27.8395	25.7973	24.9739	26.8184	1.07386	1.18186	0.000123045
NRRL3_01013	36.0367	34.0944	35.1384	36.7498	38.1766	35.0898	37.4632	1.06764	1.17111	0.0600278
NRRL3_01014	40.5876	41.3388	38.8186	39.5371	37.9828	40.2483	38.76	0.96302	#N/A	#N/A
NRRL3_01015	0.315541	0	0.7097	0.810354	0.208266	0.341747	0.50931	1.49031	#N/A	#N/A
NRRL3_01016	22.4643	24.3625	21.0733	22.5049	21.5674	22.6334	22.0361	0.973613	#N/A	#N/A
NRRL3_01017	2.39357	2.47885	2.119	0.798781	0.953093	2.33047	0.875937	0.375862	0.485215	0.000585687
NRRL3_01018	0.23474	0.578348	0.170167	0.402286	0.289877	0.327752	0.346081	1.05593	#N/A	#N/A
NRRL3_01019	11.1204	11.3936	10.9055	8.69351	9.31518	11.1398	9.00435	0.808302	#N/A	#N/A
NRRL3_01020	0.064394	0	0	0.219345	0	0.0214647	0.109673	5.10944	#N/A	#N/A
NRRL3_01021	4.96562	4.84001	3.63728	5.68025	5.28738	4.48097	5.48381	1.2238	1.3348	0.0250227
NRRL3_01022	27.8543	28.2001	25.8867	26.0685	25.9472	27.3137	26.0078	0.952191	#N/A	#N/A
NRRL3_01023	87.5481	83.3821	87.0939	90.6928	92.2192	86.008	91.456	1.06334	1.16756	0.013179
NRRL3_01024	18.9124	16.9425	17.1081	18.4146	17.8052	17.6543	18.1099	1.0258	1.12847	0.039557
NRRL3_01025	21.6495	19.611	19.3931	18.2376	21.1658	20.2179	19.7017	0.97447	#N/A	#N/A
NRRL3_01026	11.1456	12.2215	10.0321	13.2974	12.9772	11.1331	13.1373	1.18003	1.29665	0.000184523
NRRL3_01027	1.53921	1.6878	1.15653	1.90682	1.18365	1.46118	1.54523	1.05753	#N/A	#N/A
NRRL3_01028	2.64803	1.86292	1.83371	2.01472	2.22232	2.11489	2.11852	1.00172	#N/A	#N/A
NRRL3_01029	4.25639	3.25438	3.88438	3.01527	3.82109	3.79838	3.41818	0.899904	#N/A	#N/A
NRRL3_01030	49.3881	48.227	47.2757	51.6581	48.1735	48.2969	49.9158	1.03352	1.13719	0.0041876
NRRL3_01031	0.667714	0.496064	0.39531	0.295761	0.510992	0.519696	0.403377	0.776178	#N/A	#N/A
NRRL3_01032	0.114644	0.251108	0.24877	0.220999	0.395893	0.204841	0.308446	1.50578	#N/A	#N/A
NRRL3_01033	1.6737	1.56834	1.17558	1.41855	1.24325	1.47254	1.3309	0.903812	#N/A	#N/A
NRRL3_01034	249.474	231.797	218.214	239.551	228.447	233.162	233.999	1.00359	1.10529	0.0718236
NRRL3_01035	60.0225	57.6925	55.7098	50.5502	55.5776	57.8083	53.0639	0.917929	#N/A	#N/A
NRRL3_01036	556.108	555.622	549.781	1043.43	993.86	553.837	1018.64	1.83925	2.01574	3.14689e-70
NRRL3_01037	90.7004	87.6717	96.0425	103.526	94.8855	91.4715	99.2057	1.08455	1.19006	0.00404849
NRRL3_01038	0.404097	0.332386	0.253737	0.294716	0.319568	0.330073	0.307142	0.930527	#N/A	#N/A
NRRL3_01039	1.42997	1.1069	1.32008	0.487235	0.374284	1.28565	0.430759	0.335052	0.464389	0.00128311
NRRL3_01040	0.358501	0.486662	0.395661	0.146541	0.25315	0.413608	0.199846	0.483176	#N/A	#N/A
NRRL3_01041	20.7396	22.0793	20.0536	15.3533	17.3645	20.9575	16.3589	0.780575	0.861559	0.0553679
NRRL3_01042	44.5352	48.2614	45.4214	44.6848	50.6185	46.0727	47.6517	1.03427	#N/A	#N/A
NRRL3_01043	1.30154	1.74398	2.37303	2.10812	1.71478	1.80618	1.91145	1.05828	#N/A	#N/A
NRRL3_01044	8.4858	9.22718	8.57893	10.0724	9.0045	8.76397	9.53845	1.08837	1.19446	0.0151509
NRRL3_01045	56.0631	64.2306	62.4698	51.6862	54.2567	60.9212	52.9715	0.869508	#N/A	#N/A
NRRL3_01046	10.4189	14.6637	11.8739	11.4731	10.732	12.3188	11.1026	0.901266	#N/A	#N/A
NRRL3_01047	0.0248951	0.0813546	0	0	0	0.0354166	0	0	#N/A	#N/A
NRRL3_01048	0	0.0380505	0	0.0592479	0	0.0126835	0.0296239	2.33563	#N/A	#N/A
NRRL3_01049	3.72828	3.86358	5.0843	3.88406	4.15071	4.22539	4.01738	0.950773	#N/A	#N/A
NRRL3_01050	29.2225	27.5684	25.6494	25.9668	28.4833	27.4801	27.225	0.990719	#N/A	#N/A
NRRL3_01051	0.365773	0.601514	0.529773	0.61003	0.56227	0.49902	0.58615	1.1746	#N/A	#N/A
NRRL3_01052	6.41314	5.64623	6.25135	5.56492	6.21382	6.10357	5.88937	0.964905	#N/A	#N/A
NRRL3_01053	43.1154	44.9916	41.4898	38.3024	39.929	43.1989	39.1157	0.905478	#N/A	#N/A
NRRL3_01054	68.4688	69.8421	64.0886	52.7525	51.7571	67.4665	52.2548	0.77453	0.854523	0.00178842
NRRL3_01055	90.5504	81.7493	85.132	96.0795	88.3932	85.8106	92.2363	1.07488	1.17885	0.0805386
NRRL3_01056	0.176435	0.110671	0.0974717	0.108184	0.199266	0.128193	0.153725	1.19917	#N/A	#N/A
NRRL3_01057	2.94054	2.32659	1.83345	0.894374	0.772868	2.36686	0.833621	0.352205	0.480004	0.000900275
NRRL3_01058	2.68671	3.15099	2.3691	2.12467	2.44774	2.7356	2.2862	0.835723	#N/A	#N/A
NRRL3_01059	4.04868	4.31268	4.13345	1.76665	1.89808	4.16494	1.83237	0.43995	0.515846	1.01188e-05
NRRL3_01060	1.73213	2.04543	1.68711	0.965357	0.629303	1.82156	0.79733	0.437719	0.522241	4.72112e-05
NRRL3_01061	8.43284	14.545	10.2582	7.30161	5.019	11.0787	6.16031	0.55605	0.63277	0.00202524
NRRL3_01062	0	0	0.103766	0	0.316495	0.0345887	0.158248	4.57513	#N/A	#N/A
NRRL3_01063	11.3562	10.4601	13.4377	8.22516	7.37276	11.7513	7.79896	0.663666	0.749984	0.0461354
NRRL3_01064	13.8148	13.2935	14.6837	11.3513	12.2215	13.9307	11.7864	0.846076	#N/A	#N/A
NRRL3_01065	7.21916	7.15648	7.04237	5.53679	5.62193	7.13934	5.57936	0.781496	#N/A	#N/A
NRRL3_01066	29.3029	24.9771	21.3108	69.2104	59.4492	25.1969	64.3298	2.55308	2.55729	6.5034e-09
NRRL3_01067	1.41241	1.20033	0.64801	1.24206	1.22155	1.08692	1.23181	1.1333	#N/A	#N/A
NRRL3_01068	5.68382	5.25409	5.17046	4.92885	3.72114	5.36946	4.32499	0.805481	#N/A	#N/A
NRRL3_01069	1.51334	1.94273	1.62192	1.61502	1.24043	1.69266	1.42772	0.843478	#N/A	#N/A
NRRL3_01070	2.45184	2.37225	2.10922	1.87377	1.54779	2.3111	1.71078	0.740244	#N/A	#N/A
NRRL3_01071	0.0445847	0.00821591	0	0	0.0147381	0.0176002	0.00736905	0.418691	#N/A	#N/A
NRRL3_01072	0.0136002	0.192099	0.0131345	0.0578793	0.0267519	0.0729446	0.0423156	0.580106	#N/A	#N/A
NRRL3_01073	0.729273	0.644224	0.254455	1.45968	1.04109	0.542651	1.25039	2.30422	2.18093	0.000591756
NRRL3_01074	0.253068	0.22709	0.0668165	0.197399	0.0683832	0.182325	0.132891	0.72887	#N/A	#N/A
NRRL3_01075	0.0886008	0.0324924	0.0998041	0.0760148	0.0438594	0.0736324	0.0599371	0.814004	#N/A	#N/A
NRRL3_01076	0.559454	0.693443	0.775105	0.417403	0.456839	0.676001	0.437121	0.646628	#N/A	#N/A
NRRL3_01077	0.0580023	0.0424715	0	0.0332304	0.0382832	0.0334913	0.0357568	1.06765	#N/A	#N/A
NRRL3_01078	0.376462	0.412804	0.2182	0.103443	0.148928	0.335822	0.126186	0.375751	0.571553	0.0603116
NRRL3_01079	7.13779	7.28371	6.72165	6.2655	6.26415	7.04772	6.26483	0.888916	#N/A	#N/A
NRRL3_01080	32.6558	35.2688	31.2661	32.5231	33.7702	33.0636	33.1467	1.00251	1.10339	0.0966264
NRRL3_01081	23.683	23.8063	22.4787	23.5432	22.6117	23.3227	23.0774	0.989486	#N/A	#N/A
NRRL3_01082	0.180629	0.222794	0.174444	0.387136	0.156245	0.192622	0.271691	1.41048	#N/A	#N/A
NRRL3_01083	0.0442114	0	0	0.0756734	0	0.0147371	0.0378367	2.56744	#N/A	#N/A
NRRL3_01084	0.0164867	0.0359775	0	0.434285	0.242174	0.0174881	0.338229	19.3406	3.41547	1.89097e-05
NRRL3_01085	0.352838	0.439634	0.340755	0.12392	0.237831	0.377742	0.180875	0.478833	#N/A	#N/A
NRRL3_01086	4.44893	4.56095	4.65074	4.45447	4.10163	4.55354	4.27805	0.9395	#N/A	#N/A
NRRL3_01087	31.6631	30.8457	29.7959	28.9714	29.0237	30.7682	28.9976	0.942451	#N/A	#N/A
NRRL3_01088	47.8746	48.4805	46.0355	38.6161	39.1458	47.4635	38.8809	0.819175	#N/A	#N/A
NRRL3_01089	68.4505	63.3904	72.487	71.5895	72.9309	68.1093	72.2602	1.06094	#N/A	#N/A
NRRL3_01090	28.9303	30.5101	29.6652	24.5773	25.5671	29.7019	25.0722	0.844129	#N/A	#N/A
NRRL3_01091	33.3107	32.2856	26.9893	15.1997	16.2778	30.8619	15.7387	0.509974	0.585414	8.48108e-05
NRRL3_01092	23.7032	23.1321	22.3228	21.8804	20.0196	23.0527	20.95	0.908787	#N/A	#N/A
NRRL3_01093	5.40519	5.50518	5.02959	5.20434	4.54309	5.31332	4.87372	0.917264	#N/A	#N/A
NRRL3_01094	111.092	106.247	105.852	106.326	104.208	107.73	105.267	0.977134	#N/A	#N/A
NRRL3_01095	0.336647	0.276974	0.243941	0.288826	0.0834973	0.285854	0.186162	0.651247	#N/A	#N/A
NRRL3_01096	2.7928	2.81545	2.40353	1.84539	1.76982	2.67059	1.80761	0.676855	0.755807	0.0243595
NRRL3_01097	0.151571	0.0924171	0.0813949	0.0434429	0.0167937	0.108461	0.0301183	0.277688	#N/A	#N/A
NRRL3_01098	0.155587	0.0513011	0.105226	0.133485	0.0616049	0.104038	0.0975449	0.937589	#N/A	#N/A
NRRL3_01099	0.095708	0.0350157	0.0660344	0.0782041	0.0585777	0.065586	0.0683909	1.04277	#N/A	#N/A
NRRL3_01100	4.87367	5.43321	3.19023	4.15812	3.13124	4.49904	3.64468	0.810102	#N/A	#N/A
NRRL3_01101	5.04293	4.6509	4.22521	5.18609	4.98444	4.63968	5.08526	1.09604	#N/A	#N/A
NRRL3_01102	17.6106	16.1452	15.946	15.0157	17.084	16.5673	16.0498	0.968769	#N/A	#N/A
NRRL3_01103	46.7816	46.4656	46.5466	48.9871	49.9889	46.5979	49.488	1.06202	1.16747	0.000652019
NRRL3_01104	18.0414	18.6649	18.7871	17.2282	21.0883	18.4978	19.1583	1.0357	#N/A	#N/A
NRRL3_01105	24.1696	23.4283	23.1291	22.417	22.4613	23.5757	22.4392	0.951793	#N/A	#N/A
NRRL3_01106	51.7431	52.1922	50.4906	46.2962	45.4948	51.4753	45.8955	0.891602	#N/A	#N/A
NRRL3_01107	28.3551	26.7644	26.8088	25.7648	22.4505	27.3094	24.1076	0.882759	#N/A	#N/A
NRRL3_01108	0.435568	0.565574	0.409585	0.304874	0.362558	0.470242	0.333716	0.709668	#N/A	#N/A
NRRL3_01109	2.67746	2.96443	1.98332	2.52012	2.82624	2.54174	2.67318	1.05171	#N/A	#N/A
NRRL3_01110	10.016	9.54123	10.4006	9.12553	9.06757	9.98594	9.09655	0.910935	#N/A	#N/A
NRRL3_01111	6.86121	7.10045	6.9989	7.24178	6.80547	6.98685	7.02363	1.00526	#N/A	#N/A
NRRL3_01112	13.5428	16.2274	12.177	9.11837	8.64266	13.9824	8.88051	0.635121	0.706681	3.15358e-05
NRRL3_01113	116.508	115.335	118.371	111.192	107.633	116.738	109.412	0.937248	#N/A	#N/A
NRRL3_01114	106.977	108.132	109.999	112.209	106.813	108.369	109.511	1.01053	1.11089	0.0635425
NRRL3_01115	82.0516	81.5797	83.1034	92.0361	85.8505	82.2449	88.9433	1.08144	1.18849	0.000375857
NRRL3_01116	35.1304	35.2359	43.9638	40.3689	41.4658	38.11	40.9173	1.07366	#N/A	#N/A
NRRL3_01117	1.40304	1.20204	1.10101	0.902892	1.12683	1.23536	1.01486	0.821508	#N/A	#N/A
NRRL3_01118	46.3521	43.32	44.3456	54.0644	45.0223	44.6726	49.5434	1.10903	1.21519	0.0252662
NRRL3_01119	12.5	12.06	13.3179	13.8454	15.4489	12.626	14.6471	1.16008	1.26744	0.00592574
NRRL3_01120	62.4568	61.0878	55.3136	24.8054	24.3335	59.6194	24.5694	0.412105	0.457188	4.66735e-67
NRRL3_01121	21.3518	18.8159	17.3565	10.0098	10.263	19.1747	10.1364	0.528633	0.589197	9.63839e-13
NRRL3_01122	45.911	38.61	41.6928	41.4222	38.9012	42.0713	40.1617	0.954611	#N/A	#N/A
NRRL3_01123	21.699	19.4261	20.4731	21.5764	20.3437	20.5327	20.96	1.02081	#N/A	#N/A
NRRL3_01124	53.8208	62.3568	52.468	48.3534	51.4401	56.2152	49.8967	0.887602	#N/A	#N/A
NRRL3_01125	10.75	10.529	10.1389	10.6337	9.60545	10.4726	10.1196	0.966288	#N/A	#N/A
NRRL3_01126	293.533	285.913	291.433	254.314	276.707	290.293	265.51	0.914629	#N/A	#N/A
NRRL3_01127	18.6754	20.4482	17.5737	11.2369	10.6618	18.8991	10.9493	0.579358	0.646641	1.3475e-07
NRRL3_01128	36.9794	35.201	32.7293	31.1977	31.0606	34.9699	31.1292	0.89017	#N/A	#N/A
NRRL3_01129	27.2282	25.9649	24.8644	27.6157	25.8711	26.0192	26.7434	1.02783	1.13146	0.00815126
NRRL3_01130	3.6947	3.63932	3.18823	3.73026	3.45243	3.50742	3.59135	1.02393	1.12799	0.0648841
NRRL3_01131	10.41	9.57443	9.8665	9.20818	8.16765	9.95031	8.68792	0.87313	#N/A	#N/A
NRRL3_01132	8.01215	7.98094	7.4994	7.46925	8.24891	7.83083	7.85908	1.00361	#N/A	#N/A
NRRL3_01133	17.5622	18.8082	16.565	11.602	13.8869	17.6451	12.7445	0.722264	0.801511	0.0549886
NRRL3_01134	3.13315	2.6183	3.01366	2.83982	3.08433	2.9217	2.96208	1.01382	#N/A	#N/A
NRRL3_01135	0.736373	0.844156	0.72193	0.832756	0.849119	0.767486	0.840938	1.0957	#N/A	#N/A
NRRL3_01136	3.65448	3.46718	3.14573	1.17243	1.03663	3.42246	1.10453	0.32273	0.399372	3.75489e-08
NRRL3_01137	25.4108	24.8428	25.4564	27.342	25.0654	25.2367	26.2037	1.03832	1.14222	0.0129716
NRRL3_01138	332.768	373.755	347.828	295.514	296.506	351.45	296.01	0.842253	#N/A	#N/A
NRRL3_01139	14.3708	16.8764	12.6251	9.64478	10.6073	14.6241	10.126	0.692421	0.769863	0.0186274
NRRL3_01140	14.9968	13.9661	15.6631	14.5697	14.6719	14.8753	14.6208	0.982889	#N/A	#N/A
NRRL3_01141	0.181319	0.297985	0.175109	0.194355	0.447369	0.218138	0.320862	1.47092	#N/A	#N/A
NRRL3_01142	27.3875	30.6875	26.9386	22.5756	21.9592	28.3379	22.2674	0.785783	0.86722	0.027101
NRRL3_01143	0.811468	0.797135	1.2897	1.01522	0.902292	0.966101	0.958756	0.992397	#N/A	#N/A
NRRL3_01144	1.19843	1.16973	1.20826	2.7906	3.00668	1.19214	2.89864	2.43146	2.51944	4.32193e-12
NRRL3_01145	2.87829	3.38155	2.82936	2.38124	2.64174	3.02973	2.51149	0.828948	#N/A	#N/A
NRRL3_01146	12.2174	12.794	12.33	14.7531	13.8568	12.4471	14.3049	1.14926	1.25612	0.0278835
NRRL3_01147	0.049246	0.107821	0.126562	0.140507	0.178043	0.094543	0.159275	1.68468	#N/A	#N/A
NRRL3_01148	3.78424	3.81146	2.46359	2.21262	2.38284	3.3531	2.29773	0.685256	#N/A	#N/A
NRRL3_01149	10.0679	9.88063	7.657	5.65777	6.66732	9.20184	6.16254	0.669708	0.746497	0.0138462
NRRL3_01150	29.8571	31.503	26.0252	19.773	18.8567	29.1284	19.3148	0.663093	0.735415	0.000109446
NRRL3_01151	0.614257	0.561322	0.494375	0.414098	0.578228	0.556651	0.496163	0.891335	#N/A	#N/A
NRRL3_01152	10.8768	11.5915	11.5566	9.61056	11.2419	11.3416	10.4262	0.919288	#N/A	#N/A
NRRL3_01153	24.7489	25.7522	25.5956	25.1011	25.6364	25.3656	25.3687	1.00013	#N/A	#N/A
NRRL3_01154	21.6871	22.8364	21.4958	22.6296	22.2034	22.0064	22.4165	1.01863	1.12066	0.0311493
NRRL3_01155	23.8078	21.8684	23.3446	21.7083	19.6038	23.0069	20.6561	0.897818	#N/A	#N/A
NRRL3_01156	20.2775	18.1852	17.328	17.2335	17.2633	18.5969	17.2484	0.927488	#N/A	#N/A
NRRL3_01157	77.6213	76.0477	71.4888	71.2767	69.6092	75.0526	70.4429	0.938581	#N/A	#N/A
NRRL3_01158	20.3996	18.0509	18.4185	19.6348	18.6825	18.9563	19.1587	1.01067	#N/A	#N/A
NRRL3_01159	20.9984	18.7969	18.3718	19.0848	18.9653	19.389	19.0251	0.981227	#N/A	#N/A
NRRL3_01160	88.9013	80.4921	83.3393	73.0307	77.071	84.2442	75.0508	0.890872	#N/A	#N/A
NRRL3_01161	218.49	209.984	194.062	151.527	164.847	207.512	158.187	0.762303	0.841117	0.000141207
NRRL3_01162	80.5978	77.237	74.1913	69.8554	75.9309	77.342	72.8931	0.942478	#N/A	#N/A
NRRL3_01163	9.88265	10.4736	9.20051	9.72858	9.26081	9.85225	9.4947	0.963708	#N/A	#N/A
NRRL3_01164	0.870971	0.670261	0.973935	0.629282	0.634365	0.838389	0.631823	0.753616	#N/A	#N/A
NRRL3_01165	1.78624	1.72831	0.710621	2.47876	1.55787	1.40839	2.01831	1.43307	#N/A	#N/A
NRRL3_01166	3.72985	3.30159	3.16819	1.50383	1.11073	3.39988	1.30728	0.384508	0.487976	0.000542345
NRRL3_01167	0.183562	0.402229	0.206773	0.157486	0.151244	0.264188	0.154365	0.5843	#N/A	#N/A
NRRL3_01168	2.17683	1.70893	1.98285	2.14347	1.76043	1.9562	1.95195	0.997826	#N/A	#N/A
NRRL3_01169	2.15985	2.78556	2.248	1.95865	1.72556	2.3978	1.84211	0.768247	#N/A	#N/A
NRRL3_01170	3.25699	3.45513	3.16009	2.63837	2.38076	3.29074	2.50957	0.762615	#N/A	#N/A
NRRL3_01171	0.0474693	0.155124	0	0.081049	0.139827	0.0675311	0.110438	1.63537	#N/A	#N/A
NRRL3_01172	1.15679	0.807258	0.888693	0.789487	0.870557	0.950914	0.830022	0.872868	#N/A	#N/A
NRRL3_01173	52.9264	51.5663	63.4038	63.7338	61.5066	55.9655	62.6202	1.11891	1.22027	0.0349565
NRRL3_01174	0	0	0.252887	0	0	0.0842957	0	0	#N/A	#N/A
NRRL3_01175	0.0294642	0.0962858	0.0566287	0.0753356	0	0.0607929	0.0376678	0.619609	#N/A	#N/A
NRRL3_01176	0.70655	0.372044	0.600505	0.557707	0.502894	0.5597	0.5303	0.947473	#N/A	#N/A
NRRL3_01177	0.875997	1.00523	0.944348	1.34568	1.04702	0.941858	1.19635	1.2702	#N/A	#N/A
NRRL3_01178	45.0882	50.3284	44.5865	23.7141	28.6237	46.6677	26.1689	0.56075	0.623089	8.05653e-10
NRRL3_01179	13.8613	13.1961	13.0606	8.07591	7.89067	13.3727	7.98329	0.596986	0.662023	9.22778e-09
NRRL3_01180	0.435339	0.477365	0.150347	0.026926	0.153872	0.35435	0.090399	0.255112	#N/A	#N/A
NRRL3_01181	217.059	208.858	215.429	260.301	262.706	213.782	261.504	1.22323	1.34221	7.76536e-09
NRRL3_01182	0.252497	0.476724	0.25739	0.385025	0.277283	0.32887	0.331154	1.00694	#N/A	#N/A
NRRL3_01183	0	0	0.0347823	0	0	0.0115941	0	0	#N/A	#N/A
NRRL3_01184	0.0288008	0.0315811	0.0139765	0	0	0.0247861	0	0	#N/A	#N/A
NRRL3_01185	0	0	0	0	0.0181605	0	0.00908025	#DIV/0!	#N/A	#N/A
NRRL3_01186	29.307	29.1639	31.4833	16.2163	18.1427	29.9847	17.1795	0.572942	0.635498	2.02313e-09
NRRL3_01187	2.52108	3.28476	3.12213	1.1961	0.938287	2.97599	1.06719	0.358601	0.450828	2.79271e-06
NRRL3_01188	5.70084	4.94613	4.47721	2.63387	3.03437	5.04139	2.83412	0.56217	0.668429	0.0428043
NRRL3_01189	0	0	0	0.0499001	0	0	0.0249501	#DIV/0!	#N/A	#N/A
NRRL3_01190	1.41014	1.67692	1.26596	1.72095	2.17891	1.45101	1.94993	1.34385	1.41322	0.0819063
NRRL3_01191	3.13654	3.42084	5.43928	2.90799	2.0835	3.99889	2.49574	0.62411	0.709684	0.0997906
NRRL3_01192	0.505499	0.862127	0.596635	0.417635	0.444142	0.654754	0.430889	0.658093	#N/A	#N/A
NRRL3_01193	13.4717	13.3852	13.0715	9.63172	10.3149	13.3095	9.97331	0.74934	0.828548	0.0664632
NRRL3_01194	0	0.0460709	0.020389	0.018113	0	0.0221533	0.0090565	0.40881	#N/A	#N/A
NRRL3_01195	2.77283	3.17562	2.64813	1.29532	1.09645	2.86553	1.19589	0.417335	0.511511	0.000703777
NRRL3_01196	0.0700102	0.0767686	0	0	0.0691981	0.0489263	0.034599	0.707167	#N/A	#N/A
NRRL3_01197	0.449831	0.460383	0.477855	0.514532	0.429798	0.46269	0.472165	1.02048	#N/A	#N/A
NRRL3_01198	0.148357	0.325153	0.286374	0.238515	0.091716	0.253295	0.165115	0.651871	#N/A	#N/A
NRRL3_01199	0.058644	0.0643052	0.0566358	0	0	0.0598617	0	0	#N/A	#N/A
NRRL3_01200	1.86171	1.95111	1.73432	0.805762	0.732888	1.84905	0.769325	0.416066	0.495376	1.99877e-05
NRRL3_01201	0.0159059	0.0347101	0.0305704	0.0136464	0.0624188	0.0270621	0.0380326	1.40538	#N/A	#N/A
NRRL3_01202	0.209505	0.115056	0.269662	0.0900217	0.207075	0.198074	0.148548	0.749963	#N/A	#N/A
NRRL3_01203	0	0	0.0765088	0.471738	0.310885	0.0255029	0.391312	15.3438	#N/A	#N/A
NRRL3_01204	0.13799	0.452427	0.133265	0.884082	1.22208	0.241227	1.05308	4.36551	2.19482	0.0110499
NRRL3_01205	19.3763	27.2092	25.4187	85.7903	83.5695	24.0014	84.6799	3.52812	3.70621	3.36569e-42
NRRL3_01206	140.153	197.917	189.137	604.364	567.449	175.736	585.907	3.33402	3.53803	5.97525e-50
NRRL3_01207	16.13	22.1545	20.8668	55.3251	51.6568	19.7171	53.4909	2.71292	2.88593	5.63775e-31
NRRL3_01208	18.2884	27.2694	26.6306	103.038	95.3925	24.0628	99.2152	4.12318	4.32102	2.86277e-56
NRRL3_01209	15.3852	22.4212	22.2714	65.7134	62.5265	20.0259	64.1199	3.20185	3.37972	1.06193e-37
NRRL3_01210	4.53848	7.21982	7.4942	15.9175	15.8277	6.4175	15.8726	2.47333	2.58144	4.50745e-15
NRRL3_01211	5.66352	8.76073	9.47385	30.7432	25.9887	7.96603	28.366	3.56086	3.57342	2.99435e-21
NRRL3_01212	5.83996	10.3116	8.63058	27.9705	21.8514	8.26071	24.9109	3.01559	2.98456	4.32193e-12
NRRL3_01213	0.98322	1.11733	0.552538	0.858885	0.600826	0.884363	0.729855	0.82529	#N/A	#N/A
NRRL3_01214	0.025876	0.140746	0.0249899	0.0222002	0	0.0638706	0.0111001	0.17379	#N/A	#N/A
NRRL3_01215	3.72326	3.57688	3.46848	3.23676	3.09389	3.58954	3.16533	0.881819	#N/A	#N/A
NRRL3_01216	0	0.015527	0	0	0	0.00517567	0	0	#N/A	#N/A
NRRL3_01217	2.04912	1.5184	0.963008	0	0.27417	1.51018	0.137085	0.0907742	0.320079	4.61446e-05
NRRL3_01218	3.38226	3.00906	3.26644	2.10798	1.45093	3.21925	1.77946	0.552754	0.64253	0.0123995
NRRL3_01219	3.67461	3.91182	3.16434	2.10179	2.64836	3.58359	2.37507	0.662764	0.740883	0.024154
NRRL3_01220	0.82898	0.89544	0.788644	0.36097	0.538132	0.837688	0.449551	0.536657	0.637494	0.0403077
NRRL3_01221	0	0.0675976	0	0	0	0.0225325	0	0	#N/A	#N/A
NRRL3_01222	0.0326612	0.0712737	0	0.0280216	0.0322824	0.034645	0.030152	0.870314	#N/A	#N/A
NRRL3_01223	0.802471	0.862222	0.722982	0.480562	0.707998	0.795892	0.59428	0.746685	#N/A	#N/A
NRRL3_01224	0.0412958	0.103419	0.0797064	0.015213	0.0117035	0.0748071	0.0134583	0.179906	0.523906	0.0411296
NRRL3_01225	2.21798	2.88393	2.14203	0.842329	1.11416	2.41465	0.978244	0.405129	0.481507	4.01842e-06
NRRL3_01226	24.9304	23.4508	19.3435	16.7324	19.2166	22.5749	17.9745	0.796216	#N/A	#N/A
NRRL3_01227	0	0.035653	0	0	0	0.0118843	0	0	#N/A	#N/A
NRRL3_01228	1.54412	1.97532	1.68451	2.08515	1.89356	1.73465	1.98935	1.14683	#N/A	#N/A
NRRL3_01229	1.59341	1.63359	1.58888	1.37817	1.80538	1.60529	1.59177	0.991579	#N/A	#N/A
NRRL3_01230	1.22626	0.94254	0.841194	0.81611	0.974182	1.00333	0.895146	0.892174	#N/A	#N/A
NRRL3_01231	0.384235	0.486097	0.371077	0.278976	0.204631	0.413803	0.241804	0.584344	#N/A	#N/A
NRRL3_01232	0.221994	0.0937399	0.0166438	0.0879831	0.0170341	0.110793	0.0525086	0.473936	#N/A	#N/A
NRRL3_01233	0.0630051	0.103459	0	0.027162	0	0.055488	0.013581	0.244755	#N/A	#N/A
NRRL3_01234	7.50994	19.0419	19.5809	7.73159	5.84568	15.3776	6.78863	0.441463	#N/A	#N/A
NRRL3_01235	8.93493	9.35878	9.47895	7.80298	6.66967	9.25755	7.23632	0.781667	#N/A	#N/A
NRRL3_01236	6.42482	6.45194	5.606	5.19524	5.30715	6.16092	5.2512	0.852339	#N/A	#N/A
NRRL3_01237	0.0235174	0.204514	0.292559	0.120061	0.230375	0.17353	0.175218	1.00973	#N/A	#N/A
NRRL3_01238	4.9509	5.17516	3.79832	4.14837	3.91025	4.64146	4.02931	0.868113	#N/A	#N/A
NRRL3_01239	27.4269	24.5761	25.3104	22.9603	24.8908	25.7711	23.9256	0.928386	#N/A	#N/A
NRRL3_01240	55.4898	51.9618	49.022	48.0319	49.4286	52.1579	48.7302	0.934284	#N/A	#N/A
NRRL3_01241	142.021	136.68	129.741	116.477	116.325	136.147	116.401	0.854963	#N/A	#N/A
NRRL3_01242	107.702	102.845	97.5771	80.7171	88.6818	102.708	84.6994	0.824662	#N/A	#N/A
NRRL3_01243	275.842	255.171	231.255	220.087	221.779	254.089	220.933	0.869509	#N/A	#N/A
NRRL3_01244	60.014	58.3539	54.7568	47.2684	47.4301	57.7082	47.3492	0.820494	0.904386	0.0178386
NRRL3_01245	11.7269	9.78161	9.48616	11.3652	11.8055	10.3316	11.5854	1.12136	1.22866	0.0211262
NRRL3_01246	0	0.0642972	0.0566287	0.100364	0.173293	0.0403086	0.136828	3.39452	#N/A	#N/A
NRRL3_01247	2.77237	2.98	2.95925	22.6887	24.1377	2.90387	23.4132	8.06275	8.21969	5.97001e-98
NRRL3_01248	1.22043	0.994221	0.774647	9.03237	10.6125	0.996433	9.82244	9.8576	7.92512	1.28066e-25
NRRL3_01249	0	0	0	0.0733387	0.0424553	0	0.057897	#DIV/0!	#N/A	#N/A
NRRL3_01250	1.86817	1.38291	1.89438	2.16362	3.36948	1.71515	2.76655	1.613	1.59002	0.0567366
NRRL3_01251	0.847892	0.894666	1.01967	1.41359	1.88148	0.920743	1.64753	1.78935	1.7975	0.00279327
NRRL3_01252	22.925	17.3162	22.235	30.7969	38.462	20.8254	34.6295	1.66285	1.77982	1.70084e-08
NRRL3_01253	15.039	11.27	15.0848	26.7015	36.3858	13.7979	31.5436	2.28611	2.33138	4.57768e-09
NRRL3_01254	29.7711	23.9904	28.8154	43.9866	56.795	27.5256	50.3908	1.83069	1.96117	1.78922e-12
NRRL3_01255	46.3327	37.8303	44.6603	59.255	67.2556	42.9411	63.2553	1.47307	1.60462	6.74662e-12
NRRL3_01256	14.2352	12.6082	13.8236	20.9206	21.9529	13.5557	21.4367	1.58139	1.72002	3.04796e-14
NRRL3_01257	0	0.109335	0	0.383466	0.0495219	0.036445	0.216494	5.94029	#N/A	#N/A
NRRL3_01258	0.176729	0.0244354	0.298525	1.13595	1.28687	0.166563	1.21141	7.27298	4.06196	1.64596e-07
NRRL3_01259	0.237546	0.321731	0.296846	0.431447	0.428035	0.285374	0.429741	1.50589	#N/A	#N/A
NRRL3_01260	1.64796	1.72734	1.1937	1.78807	1.77255	1.523	1.78031	1.16895	#N/A	#N/A
NRRL3_01261	6.41836	14.324	9.62588	8.85364	6.39367	10.1227	7.62366	0.753121	#N/A	#N/A
NRRL3_01262	71.4283	64.6779	55.6265	67.45	70.8816	63.9109	69.1658	1.08222	#N/A	#N/A
NRRL3_01263	28.291	27.7102	24.1469	17.7285	19.1584	26.716	18.4434	0.690351	0.763793	0.000441291
NRRL3_01264	1.92693	1.78119	1.86094	1.36631	1.71571	1.85635	1.54101	0.830128	#N/A	#N/A
NRRL3_01265	0.222352	0.215149	0.151617	0.101047	0.103491	0.196373	0.102269	0.52079	#N/A	#N/A
NRRL3_01266	4.82505	4.03365	3.66022	2.19967	2.36101	4.17297	2.28034	0.546454	0.631398	0.0140707
NRRL3_01267	99.8111	100.778	79.6922	47.4813	34.6784	93.4271	41.0799	0.4397	0.514361	2.81218e-05
NRRL3_01268	0	0	0	0	0	0	0	#DIV/0!	#N/A	#N/A
NRRL3_01269	2.20141	2.2644	2.06959	2.33994	2.92678	2.17847	2.63336	1.20881	#N/A	#N/A
NRRL3_01270	0.0479304	0.0350965	0.0155322	0.0957687	0.0316355	0.032853	0.0637021	1.939	#N/A	#N/A
NRRL3_01271	0.776386	0.460768	0.599857	0.525058	0.523653	0.612337	0.524355	0.856318	#N/A	#N/A
NRRL3_01272	1.53492	1.34226	1.8013	0.88353	1.20989	1.55949	1.04671	0.671186	#N/A	#N/A
NRRL3_01273	0.795874	0.762095	0.887685	0.461654	0.498617	0.815218	0.480135	0.588966	0.680227	0.0690098
NRRL3_01274	1.94656	1.42332	0.985135	1.51107	1.55768	1.45167	1.53437	1.05697	#N/A	#N/A
NRRL3_01275	0.0879325	0.0723759	0.127276	0	0.0218907	0.0958615	0.0109453	0.114179	#N/A	#N/A
NRRL3_01276	10.6554	10.9799	10.1644	9.46861	9.32698	10.5999	9.3978	0.886593	#N/A	#N/A
NRRL3_01277	0	0.0417959	0	0.0164322	0	0.013932	0.0082161	0.58973	#N/A	#N/A
NRRL3_01278	4.00254	4.18262	3.23778	3.77148	4.05755	3.80765	3.91451	1.02807	#N/A	#N/A
NRRL3_01279	0	0	0	0	0.0137797	0	0.00688985	#DIV/0!	#N/A	#N/A
NRRL3_01280	0	0	0	0	0	0	0	#DIV/0!	#N/A	#N/A
NRRL3_01281	0.0481014	0.0527448	0	0.0821283	0.141689	0.0336154	0.111909	3.32909	#N/A	#N/A
NRRL3_01282	0.401082	0.278594	0.296996	0.321174	0.31717	0.325557	0.319172	0.980386	#N/A	#N/A
NRRL3_01283	0.476774	0.0656356	0.0290476	0.128003	0.265203	0.190486	0.196603	1.03211	#N/A	#N/A
NRRL3_01284	13.1049	11.105	11.4377	10.3629	10.2759	11.8825	10.3194	0.868451	#N/A	#N/A
NRRL3_01285	18.0412	15.5901	15.0905	14.0099	13.7799	16.2406	13.8949	0.855566	#N/A	#N/A
NRRL3_01286	29.9543	28.4881	28.0756	26.0149	18.6228	28.8393	22.3189	0.773903	#N/A	#N/A
NRRL3_01287	0.408025	0.605232	0.231891	0.535283	0.118783	0.415049	0.327033	0.787938	#N/A	#N/A
NRRL3_01288	23.1984	23.7724	24.2998	17.641	19.2188	23.7569	18.4299	0.775771	0.854351	0.0123495
NRRL3_01289	0.0164867	0	0	0.0141447	0.0485638	0.00549557	0.0313543	5.70537	#N/A	#N/A
NRRL3_01290	0.901814	0.53282	0	1.07106	0.754328	0.478211	0.912694	1.90856	#N/A	#N/A
NRRL3_01291	0.107859	0.0592096	0.0781568	0.173407	0.0533707	0.0817418	0.113389	1.38716	#N/A	#N/A
NRRL3_01292	4.67303	4.47233	4.03461	2.21009	2.44822	4.39332	2.32916	0.530158	0.597004	1.02102e-06
NRRL3_01293	0.745888	0.865996	0.75212	0.498791	0.585475	0.788001	0.542133	0.687985	#N/A	#N/A
NRRL3_01294	0.223069	0.161235	0.205641	0.226171	0.185413	0.196648	0.205792	1.0465	#N/A	#N/A
NRRL3_01295	22.6159	20.7809	20.3148	10.557	13.5294	21.2372	12.0432	0.56708	0.630913	1.46149e-08
NRRL3_01296	1.47091	1.93543	1.42054	0.126424	0.0875044	1.60896	0.106964	0.0664803	0.236311	1.31627e-08
NRRL3_01297	5.21325	5.06828	4.15239	6.96251	7.6228	4.81131	7.29265	1.51573	1.63238	5.89956e-05
NRRL3_01298	0	0	0	0	0	0	0	#DIV/0!	#N/A	#N/A
NRRL3_01299	0	0	0	0	0	0	0	#DIV/0!	#N/A	#N/A
NRRL3_01300	3.03729	3.84185	3.00257	1.88772	2.04475	3.2939	1.96624	0.596932	0.669334	0.00565902
NRRL3_01301	0.859855	0.868444	0.699327	0.446585	0.492131	0.809209	0.469358	0.580021	#N/A	#N/A
NRRL3_01302	0	0	0	0	0	0	0	#DIV/0!	#N/A	#N/A
NRRL3_01303	0	0	0	0	0	0	0	#DIV/0!	#N/A	#N/A
NRRL3_01304	0.0824301	0.0303294	0.0796073	0.0707206	0.0273385	0.0641223	0.0490295	0.764626	#N/A	#N/A
NRRL3_01305	0.0598573	0.0656356	0.0290476	0	0	0.0515135	0	0	#N/A	#N/A
NRRL3_01306	4.31807	3.50657	3.26539	4.07163	4.48943	3.69668	4.28053	1.15794	#N/A	#N/A
NRRL3_01307	0.319182	0.185388	0.326373	0.354335	0.352573	0.276981	0.353454	1.27609	#N/A	#N/A
NRRL3_01308	0	0	0.0838619	0.0745003	0	0.027954	0.0372502	1.33255	#N/A	#N/A
NRRL3_01309	2.10554	0.866699	1.90642	1.01661	1.30118	1.62622	1.1589	0.712631	#N/A	#N/A
NRRL3_01310	0.103721	0.0525396	0.0308746	0.0137482	0.0158387	0.0623784	0.0147934	0.237157	#N/A	#N/A
NRRL3_01311	1.00991	1.00025	0.991059	0.656861	0.69235	1.00041	0.674605	0.674331	#N/A	#N/A
NRRL3_01312	0.0821157	0.0302137	0	0	0	0.0374431	0	0	#N/A	#N/A
NRRL3_01313	0.64708	0.319491	0.656151	0.333207	0.319947	0.540907	0.326577	0.603758	#N/A	#N/A
NRRL3_01314	0	0	0	0	0	0	0	#DIV/0!	#N/A	#N/A
NRRL3_01315	0	0	0.0693581	0	0	0.0231194	0	0	#N/A	#N/A
NRRL3_01316	5.64285	6.25737	4.95794	4.00409	3.58555	5.61939	3.79482	0.675309	0.754107	0.0272603
NRRL3_01317	0.0812245	0.213508	0.0471285	0.027958	0.0802824	0.113954	0.0541202	0.474932	#N/A	#N/A
NRRL3_01318	0.799193	0.853288	0.507849	0.144493	0.270374	0.72011	0.207433	0.288058	0.451079	0.00216761
NRRL3_01319	0.148429	0.144694	0.175166	0.0425424	0.0490112	0.156096	0.0457768	0.29326	#N/A	#N/A
NRRL3_01320	0.409604	0.207484	0.182738	0.162339	0.093667	0.266609	0.128003	0.480116	#N/A	#N/A
NRRL3_01321	63.3035	60.3361	59.8401	35.0917	36.903	61.1599	35.9973	0.588578	0.649351	8.19621e-25
NRRL3_01322	0.662678	0.879547	1.4143	0.568542	0.792812	0.985508	0.680677	0.690686	#N/A	#N/A
NRRL3_01323	1.06245	1.00074	0.986609	1.46071	1.33282	1.0166	1.39676	1.37396	1.45567	0.037518
NRRL3_01324	10.8233	9.76803	8.62454	4.73852	5.61312	9.73862	5.17582	0.531473	0.594915	1.27413e-08
NRRL3_01325	2.91437	2.14521	2.62182	1.74694	2.72275	2.56047	2.23484	0.872827	#N/A	#N/A
NRRL3_01326	22.3106	22.1079	21.6473	13.085	13.4397	22.0219	13.2624	0.602234	0.671022	0.000147983
NRRL3_01327	7.18333	6.20355	5.89499	4.85376	5.11358	6.42729	4.98367	0.775392	#N/A	#N/A
NRRL3_01328	6.69798	5.89339	7.04532	4.97109	5.07293	6.54556	5.02201	0.767239	#N/A	#N/A
NRRL3_01329	0.474835	0.471875	0.358293	0.241935	0.234737	0.435001	0.238336	0.547898	#N/A	#N/A
NRRL3_01330	1.48796	1.79468	1.29338	0.830009	0.735719	1.52534	0.782864	0.513239	#N/A	#N/A
NRRL3_01331	44.2475	32.7837	28.8737	7.76946	11.1459	35.3016	9.45768	0.267911	0.33283	6.92686e-14
NRRL3_01332	4.1147	3.53309	3.11171	1.64956	1.80119	3.5865	1.72538	0.481075	0.542263	1.12133e-11
NRRL3_01333	72.4694	69.7493	49.6879	9.29456	6.13717	63.9689	7.71587	0.120619	0.270851	7.49076e-08
NRRL3_01334	9.43678	7.8364	5.90851	1.1508	0.707458	7.72723	0.929129	0.120241	0.359229	0.000156669
NRRL3_01335	12.4357	11.0107	9.75996	6.19698	5.33026	11.0688	5.76362	0.520709	0.589281	2.05637e-06
NRRL3_01336	18.8399	13.9023	11.8565	3.07385	1.92333	14.8662	2.49859	0.168071	0.392129	0.000552897
NRRL3_01337	46.5523	30.4318	24.8187	8.67673	5.25382	33.9343	6.96528	0.205258	0.464366	0.00747562
NRRL3_01338	336.501	190.469	158.86	15.4781	10.7735	228.61	13.1258	0.0574157	0.526409	0.0421772
NRRL3_01339	0.937129	0.698609	0.536591	0.0683393	0.0531033	0.72411	0.0607213	0.0838565	#N/A	#N/A
NRRL3_01340	15.6825	10.7712	8.38292	0.167086	0.168461	11.6122	0.167774	0.014448	#N/A	#N/A
NRRL3_01341	5.00548	3.04995	3.89437	5.36775	5.49698	3.98327	5.43236	1.3638	#N/A	#N/A
NRRL3_01342	23.4275	22.9256	24.3035	28.9433	25.0082	23.5522	26.9757	1.14536	1.2538	0.00353713
NRRL3_01343	0.113037	0.0622829	0.163478	0.0969798	0.111726	0.112933	0.104353	0.924028	#N/A	#N/A
NRRL3_01344	0.214891	0.0790672	0.138585	0	0.07127	0.144181	0.035635	0.247155	#N/A	#N/A
NRRL3_01345	1.45671	2.00586	1.79933	0.232753	0.435525	1.75397	0.334139	0.190505	0.3274	5.14124e-07
NRRL3_01346	2.88158	3.17438	3.09209	1.62531	2.10978	3.04935	1.86755	0.61244	0.690023	0.0084414
NRRL3_01347	5.10423	4.54022	4.59622	3.59318	3.70442	4.74689	3.6488	0.768672	#N/A	#N/A
NRRL3_01348	11.3788	13.6803	10.5654	5.32509	5.14336	11.8748	5.23423	0.440783	0.49991	1.33626e-11
NRRL3_01349	0.171019	0.187528	0	0.125794	0.0243546	0.119516	0.0750743	0.628154	#N/A	#N/A
NRRL3_01350	4.49889	1.64714	9.77134	4.50258	2.96571	5.30579	3.73414	0.703787	#N/A	#N/A
NRRL3_01351	5.8435	5.55059	4.78076	6.03519	5.11358	5.39162	5.57438	1.0339	#N/A	#N/A
NRRL3_01352	1.05346	0.933999	0.779321	0.615421	0.95264	0.92226	0.784031	0.850119	#N/A	#N/A
NRRL3_01353	0.4712	0.461348	0.390078	0.23107	0.29946	0.440875	0.265265	0.601678	#N/A	#N/A
NRRL3_01354	0	0	0	0	0	0	0	#DIV/0!	#N/A	#N/A
NRRL3_01355	0.476792	0.323745	0.30705	0.292243	0.471262	0.369196	0.381752	1.03401	#N/A	#N/A
NRRL3_01356	0	0	0.0204732	0.00913913	0.0105288	0.0068244	0.00983397	1.441	#N/A	#N/A
NRRL3_01357	0.266607	0.162485	0.185995	0.063629	0.13183	0.205029	0.0977295	0.476662	#N/A	#N/A
NRRL3_01358	0	0	0	0	0	0	0	#DIV/0!	#N/A	#N/A
NRRL3_01359	0.140857	0.0516564	0.158668	0.0806325	0.092893	0.11706	0.0867627	0.741179	#N/A	#N/A
NRRL3_01360	74.2999	69.0852	62.688	11.7273	45.8436	68.691	28.7855	0.419057	0.591411	0.0644267
NRRL3_01361	2.05607	2.93075	2.38269	0.353153	1.62588	2.4565	0.989517	0.402815	0.565353	0.0408252
NRRL3_01362	113.818	113.935	118.646	53.4011	66.4822	115.466	59.9417	0.519127	0.582987	9.46643e-08
NRRL3_01363	198.823	165.035	146.639	61.9426	85.304	170.166	73.6233	0.432657	0.490233	1.36899e-13
NRRL3_01364	6.6609	5.09763	5.32722	3.15512	3.87489	5.69525	3.51501	0.617182	0.697354	0.0139547
NRRL3_01365	4.74716	4.60714	3.53073	33.4703	43.1975	4.29501	38.3339	8.92522	8.93468	3.83063e-89
NRRL3_01366	10.2031	10.4535	9.20679	6.60205	9.63823	9.95446	8.12014	0.815729	#N/A	#N/A
NRRL3_01367	0.0221914	0.0324179	0.0356716	0.0127138	0.0146469	0.0300936	0.0136804	0.454593	#N/A	#N/A
NRRL3_01368	0.256326	0.30661	0.292536	0.219914	0.276374	0.285157	0.248144	0.8702	#N/A	#N/A
NRRL3_01369	0.0295194	0.0287765	0.0348367	0.0253261	0.0194621	0.0310442	0.0223941	0.721362	#N/A	#N/A
NRRL3_01370	0.150811	0.0416517	0.327251	0.129388	0.0747168	0.173238	0.102052	0.589088	#N/A	#N/A
NRRL3_01371	20.9722	16.8149	12.8058	17.6835	17.9428	16.8643	17.8132	1.05626	#N/A	#N/A
NRRL3_01372	20.6522	20.3482	19.9829	16.8084	17.1896	20.3278	16.999	0.836245	#N/A	#N/A
NRRL3_01373	1.09799	0.895311	0.69338	0.603901	0.514874	0.89556	0.559388	0.624623	#N/A	#N/A
NRRL3_01374	0.464244	0.318222	0.350301	0.323639	0.272506	0.377589	0.298073	0.78941	#N/A	#N/A
NRRL3_01375	0.315932	0.445341	0.196222	0.0969291	0.178534	0.319165	0.137732	0.431537	#N/A	#N/A
NRRL3_01376	13.0456	13.5618	12.2225	16.149	16.3104	12.9433	16.2297	1.25391	1.37605	2.25706e-07
NRRL3_01377	0.450939	0.453275	0.302465	0.376138	0.334312	0.402226	0.355225	0.883147	#N/A	#N/A
NRRL3_01378	0.37053	0.318011	0.24898	0.276448	0.254818	0.312507	0.265633	0.850007	#N/A	#N/A
NRRL3_01379	0.983413	0.408204	0.744444	0.205401	0.36795	0.71202	0.286675	0.402623	0.5873	0.0747981
NRRL3_01380	3.8537	3.26312	3.1278	2.15314	2.27464	3.41487	2.21389	0.648308	0.720723	0.000276092
NRRL3_01381	6.36815	4.84935	5.7401	4.15843	3.35712	5.65253	3.75778	0.664795	#N/A	#N/A
NRRL3_01382	4.89623	4.50991	4.44486	2.68853	3.04894	4.617	2.86874	0.621342	0.69857	0.00978956
NRRL3_01383	0	0.147067	0.129527	0.0461649	0.0531845	0.092198	0.0496747	0.538783	#N/A	#N/A
NRRL3_01384	0	0	0	0	0	0	0	#DIV/0!	#N/A	#N/A
NRRL3_01385	0	0	0	0	0	0	0	#DIV/0!	#N/A	#N/A
NRRL3_01386	0	0	0	0	0	0	0	#DIV/0!	#N/A	#N/A
NRRL3_01387	0	0	0	0	0.0256678	0	0.0128339	#DIV/0!	#N/A	#N/A
NRRL3_01388	0.0305772	0	0.0148385	0	0.0302225	0.0151386	0.0151112	0.998196	#N/A	#N/A
NRRL3_01389	13.0182	12.2714	13.8958	16.1654	17.0433	13.0618	16.6044	1.27121	1.38642	0.000168313
NRRL3_01390	0	0	0.0104886	0	0	0.0034962	0	0	#N/A	#N/A
NRRL3_01391	0	0	0	0.0129887	0.0149637	0	0.0139762	#DIV/0!	#N/A	#N/A
NRRL3_01392	0.750245	0.367673	0.400886	0.985975	0.978156	0.506268	0.982066	1.93981	1.85488	0.00991961
NRRL3_01393	2.14332	1.88021	1.83811	3.28039	2.47433	1.95388	2.87736	1.47264	1.5778	0.00151621
NRRL3_01394	46.3718	35.0031	30.7961	63.5573	70.0531	37.3903	66.8052	1.7867	1.93827	3.27532e-13
NRRL3_01395	0.734934	0.526976	0.573299	0.703274	0.991777	0.611736	0.847525	1.38544	#N/A	#N/A
NRRL3_01396	0.139144	0.185248	0.0864211	0.170504	0.186613	0.136938	0.178559	1.30394	#N/A	#N/A
NRRL3_01397	6.846	7.4718	6.02457	9.04348	8.39497	6.78079	8.71923	1.28587	1.40554	0.000315254
NRRL3_01398	2.90267	2.69738	2.8191	6.96424	6.62928	2.80638	6.79676	2.42189	2.52691	5.22276e-13
NRRL3_01399	2.08357	2.56164	1.8293	4.46153	4.52722	2.15817	4.49437	2.08249	2.21417	1.06682e-11
NRRL3_01400	0.0563566	0	0	0	0	0.0187855	0	0	#N/A	#N/A
NRRL3_01401	0.0315848	0.0690954	0.136733	0.0945063	0.0467501	0.0791377	0.0706282	0.892472	#N/A	#N/A
NRRL3_01402	0.207032	0.0650936	0.0858526	0.0762688	0.146248	0.119326	0.111258	0.93239	#N/A	#N/A
NRRL3_01403	0.102708	0.0965568	0.0850409	0.012696	0.087035	0.0947686	0.0498655	0.526182	#N/A	#N/A
NRRL3_01404	2.98076	3.56865	3.14303	2.71389	3.00631	3.23081	2.8601	0.885257	#N/A	#N/A
NRRL3_01405	2.21051	2.73865	3.46543	1.55173	2.29836	2.80486	1.92505	0.686324	#N/A	#N/A
NRRL3_01406	2.49817	1.20561	2.65383	3.55759	3.75292	2.1192	3.65525	1.72483	1.66458	0.0432718
NRRL3_01407	128.343	129.453	132.413	126	129.617	130.07	127.808	0.982616	#N/A	#N/A
NRRL3_01408	244.286	208.639	212.722	147.585	174.34	221.882	160.963	0.725441	0.802025	0.00195699
NRRL3_01409	7.00114	6.84398	6.64631	7.15679	7.023	6.83048	7.0899	1.03798	#N/A	#N/A
NRRL3_01410	10.8074	12.2499	9.44632	4.23147	4.84217	10.8345	4.53682	0.418737	0.47169	4.18577e-17
NRRL3_01411	46.6674	47.4053	43.7076	25.7948	28.2253	45.9268	27.01	0.588111	0.649719	9.22185e-20
NRRL3_01412	15.9965	13.7702	13.7371	9.30546	9.50763	14.5013	9.40655	0.648671	0.721467	0.000572707
NRRL3_01413	0	0	0	0.0745892	0	0	0.0372946	#DIV/0!	#N/A	#N/A
NRRL3_01414	17.2002	17.8093	15.3205	12.0648	13.4686	16.7767	12.7667	0.76098	0.840981	0.045863
NRRL3_01415	0.591176	0.758894	0.598775	0.358786	0.356348	0.649615	0.357567	0.550429	#N/A	#N/A
NRRL3_01416	2.35259	2.80509	1.8309	1.17585	1.39979	2.32953	1.28782	0.552825	0.652756	0.0544919
NRRL3_01417	2.64483	3.16992	2.01968	1.91295	1.39834	2.61148	1.65564	0.633988	0.722531	0.0871195
NRRL3_01418	0.483972	0.4521	0.311657	0.322985	0.372096	0.41591	0.347541	0.835615	#N/A	#N/A
NRRL3_01419	0.0505898	0.13827	0.0974717	0.0218096	0.0748802	0.0954438	0.0483449	0.506527	#N/A	#N/A
NRRL3_01420	1.0216	0.943362	0.843831	0.83035	0.770627	0.936264	0.800488	0.854981	#N/A	#N/A
NRRL3_01421	23.8524	21.2989	16.8328	0.466825	0.793785	20.6614	0.630305	0.0305065	0.0483967	3.20239e-87
NRRL3_01422	7.48212	7.12901	5.91212	1.07225	1.25093	6.84108	1.16159	0.169796	0.210237	1.03385e-37
NRRL3_01423	25.5683	27.5892	21.0809	1.57575	2.35304	24.7461	1.9644	0.0793819	0.115034	6.29199e-51
NRRL3_01424	401.509	367.318	303.326	10.5415	62.7234	357.384	36.6324	0.102502	0.288502	3.60929e-06
NRRL3_01425	14.7444	12.8054	14.4285	38.8898	24.9294	13.9928	31.9096	2.28044	2.39627	4.24267e-14
NRRL3_01426	0.0197823	0	0	0	0	0.0065941	0	0	#N/A	#N/A
NRRL3_01427	0	0	0	0	0	0	0	#DIV/0!	#N/A	#N/A
NRRL3_01428	3.88974	3.29188	2.89927	1.64789	1.93037	3.3603	1.78913	0.532432	0.603525	7.95136e-05
NRRL3_01429	0.24961	0.486351	0.134042	0.0715424	0.274097	0.290001	0.17282	0.595928	#N/A	#N/A
NRRL3_01430	0.334253	0.78528	0.590198	0.294962	0.12277	0.56991	0.208866	0.366489	0.535152	0.0278835
NRRL3_01431	0.0775219	0	0	0	0	0.0258406	0	0	#N/A	#N/A
NRRL3_01432	0	0.151024	0.053364	0.0474069	0.0817871	0.0681293	0.064597	0.948153	#N/A	#N/A
NRRL3_01433	0	0	0	0	0	0	0	#DIV/0!	#N/A	#N/A
NRRL3_01434	0.390356	0.365111	0.299396	0.197043	0.306417	0.351621	0.25173	0.715913	#N/A	#N/A
NRRL3_01435	0.225188	0.548392	0.145065	0.278971	0.197873	0.306215	0.238422	0.77861	#N/A	#N/A
NRRL3_01436	0.24125	0.264539	0.155455	0.103662	0.278128	0.220415	0.190895	0.866072	#N/A	#N/A
NRRL3_01437	1.49881	1.21555	1.14595	0.991243	0.925948	1.28677	0.958595	0.744963	#N/A	#N/A
NRRL3_01438	0	0	0	0	0	0	0	#DIV/0!	#N/A	#N/A
NRRL3_01439	12.9794	9.27206	8.45203	2.64816	3.97013	10.2345	3.30915	0.323332	0.387614	2.87837e-10
NRRL3_01440	588.311	585.271	568.165	218.249	205.858	580.582	212.053	0.365243	0.411783	1.50231e-26
NRRL3_01441	22.8605	28.6185	18.1682	3.84123	3.76629	23.2157	3.80376	0.163844	0.202414	1.73993e-34
NRRL3_01442	0	0.456805	0	0	0.206903	0.152268	0.103452	0.679403	#N/A	#N/A
NRRL3_01443	0	0	0.532195	0	0.363719	0.177398	0.18186	1.02515	#N/A	#N/A
NRRL3_01444	6.01605	4.85493	3.54273	2.22772	2.2764	4.80457	2.25206	0.468733	0.539015	5.4859e-07
NRRL3_01445	8.49604	10.3884	9.50613	8.59408	8.07535	9.46352	8.33471	0.88072	#N/A	#N/A
NRRL3_01446	0.709815	0.778336	1.23282	0.973644	0.561545	0.90699	0.767594	0.846309	#N/A	#N/A
NRRL3_01447	3.11795	3.17482	2.58117	1.24249	1.43142	2.95798	1.33696	0.451982	#N/A	#N/A
NRRL3_01448	0.268524	0.315463	0.148267	0.115272	0.284354	0.244085	0.199813	0.818622	#N/A	#N/A
NRRL3_01449	2.5437	2.6532	1.93235	1.79648	2.37623	2.37642	2.08636	0.877942	#N/A	#N/A
NRRL3_01450	15.3665	9.14281	10.736	4.34875	2.42502	11.7484	3.38688	0.288284	0.413723	4.68395e-05
NRRL3_01451	1.05555	0.929249	0.818421	0.867344	0.617226	0.934407	0.742285	0.794392	#N/A	#N/A
NRRL3_01452	10.3045	9.14769	8.97511	9.61533	8.31699	9.47577	8.96616	0.94622	#N/A	#N/A
NRRL3_01453	1.26286	1.4409	1.35144	1.33234	0.84344	1.35173	1.08789	0.804811	#N/A	#N/A
NRRL3_01454	0.754722	0.579367	0.856399	0.59896	0.615456	0.730163	0.607208	0.831606	#N/A	#N/A
NRRL3_01455	17.1969	17.7001	16.0332	16.8894	16.7479	16.9767	16.8186	0.990688	#N/A	#N/A
NRRL3_01456	13.4514	12.5256	12.501	12.9081	11.6723	12.826	12.2902	0.958225	#N/A	#N/A
NRRL3_01457	16.5241	16.859	15.7565	17.0327	17.3505	16.3799	17.1916	1.04956	1.15405	0.0277483
NRRL3_01458	23.7962	22.4119	19.8256	18.5909	17.3013	22.0112	17.9461	0.815316	#N/A	#N/A
NRRL3_01459	8.93008	8.84051	7.41118	6.01562	6.524	8.39392	6.26981	0.746946	#N/A	#N/A
NRRL3_01460	11.7159	11.6661	11.3008	10.9016	10.1183	11.5609	10.5099	0.909092	#N/A	#N/A
NRRL3_01461	0.430999	0.405106	0.41624	0.255348	0.284034	0.417448	0.269691	0.646046	#N/A	#N/A
NRRL3_01462	3.76736	4.70268	3.61935	1.05495	1.1473	4.0298	1.10113	0.273246	0.319076	5.07473e-24
NRRL3_01463	2.2602	1.39144	1.46801	0.124845	0.313654	1.70655	0.219249	0.128475	0.216463	2.91946e-14
NRRL3_01464	9.42857	8.71011	9.24471	10.6153	9.13813	9.1278	9.87672	1.08205	1.18775	0.0261369
NRRL3_01465	29.33	26.3495	27.6952	28.4307	28.068	27.7916	28.2493	1.01647	1.11737	0.0815277
NRRL3_01466	35.3834	35.1716	29.8656	37.8434	39.4749	33.4735	38.6591	1.15492	1.2691	0.000574105
NRRL3_01467	60.053	63.0005	52.4688	46.4524	52.2925	58.5074	49.3725	0.843866	#N/A	#N/A
NRRL3_01468	337.606	317.339	315.03	281.487	285.236	323.325	283.361	0.876398	#N/A	#N/A
NRRL3_01469	19.6889	19.8917	18.7362	16.879	16.3547	19.4389	16.6168	0.854823	#N/A	#N/A
NRRL3_01470	0.88609	0.700539	0.577196	0.848595	0.631456	0.721275	0.740026	1.026	#N/A	#N/A
NRRL3_01471	0.513467	0.784147	0.672921	0.471982	0.797414	0.656845	0.634698	0.966283	#N/A	#N/A
NRRL3_01472	88.0195	85.8242	82.669	63.095	63.8236	85.5042	63.4593	0.742177	0.818358	1.25543e-05
NRRL3_01473	11.5633	12.0131	10.2223	11.144	10.428	11.2662	10.786	0.957374	#N/A	#N/A
NRRL3_01474	3.19962	3.12021	2.85799	2.56608	2.67501	3.05927	2.62054	0.856591	#N/A	#N/A
NRRL3_01475	39.0673	39.2745	38.975	53.308	50.5943	39.1056	51.9511	1.32848	1.45804	2.44189e-16
NRRL3_01476	0	0.0609734	0.107224	0.0477065	0.0549605	0.0560658	0.0513335	0.915594	#N/A	#N/A
NRRL3_01477	0.0316593	0	0	0	0	0.0105531	0	0	#N/A	#N/A
NRRL3_01478	2.14468	2.27063	2.09504	1.31134	1.63255	2.17012	1.47194	0.678279	#N/A	#N/A
NRRL3_01479	4.681	3.80078	4.07212	1.625	2.08398	4.18463	1.85449	0.443167	0.524728	9.39418e-05
NRRL3_01480	13.9744	12.2529	12.0838	12.2402	11.5351	12.7704	11.8877	0.930878	#N/A	#N/A
NRRL3_01481	111.864	110.598	108.806	96.4821	95.2946	110.423	95.8884	0.868376	#N/A	#N/A
NRRL3_01482	5214.24	6715.7	7022.34	5927.54	6099.12	6317.43	6013.33	0.951864	#N/A	#N/A
NRRL3_01483	11.6586	11.1591	11.2791	10.9006	11.3285	11.3656	11.1146	0.977911	#N/A	#N/A
NRRL3_01484	0.0266642	0.0292383	0.0129396	0.0342578	0.0394669	0.0229474	0.0368624	1.60639	#N/A	#N/A
NRRL3_01485	81.3457	73.172	76.9631	60.4773	67.1161	77.1603	63.7967	0.826808	#N/A	#N/A
NRRL3_01486	13.0442	13.5362	12.9296	13.0835	12.1662	13.17	12.6249	0.958607	#N/A	#N/A
NRRL3_01487	81.0746	76.1321	83.2598	87.8181	90.6285	80.1555	89.2233	1.11313	1.22056	0.00240124
NRRL3_01488	57.6537	57.6653	59.1082	62.0812	60.6069	58.1424	61.3441	1.05507	1.15929	0.00445971
NRRL3_01489	0.578622	0.457686	0.458055	0.333691	0.346934	0.498121	0.340313	0.683192	#N/A	#N/A
NRRL3_01490	17.5804	15.3069	13.9476	12.2818	11.2742	15.6116	11.778	0.754437	0.83483	0.018699
NRRL3_01491	1.39385	0.952848	1.11888	0.46601	0.805215	1.15519	0.635613	0.550222	0.654016	0.0523613
NRRL3_01492	11.02	12.9717	11.5581	5.77785	7.16391	11.8499	6.47088	0.546069	0.609226	1.85273e-07
NRRL3_01493	14.99	16.6993	12.4911	11.548	10.87	14.7268	11.209	0.761129	0.844217	0.0678629
NRRL3_01494	5.6621	5.22445	4.90142	5.33169	5.25521	5.26266	5.29345	1.00585	#N/A	#N/A
NRRL3_01495	3.21322	3.94179	3.23894	1.98148	2.64004	3.46465	2.31076	0.666953	0.749021	0.0510339
NRRL3_01496	2.4955	2.49136	2.52694	1.83744	1.87755	2.5046	1.8575	0.741633	#N/A	#N/A
NRRL3_01497	6.63002	6.90211	5.90014	5.78748	5.92413	6.47742	5.85581	0.904033	#N/A	#N/A
NRRL3_01498	38.0846	35.071	32.8829	34.8147	34.1094	35.3462	34.4621	0.974987	#N/A	#N/A
NRRL3_01499	8.98524	9.74239	8.71396	9.29373	10.2473	9.1472	9.77051	1.06814	1.17292	0.0495449
NRRL3_01500	37.6772	35.3395	34.4888	32.1594	30.6924	35.8352	31.4259	0.876957	#N/A	#N/A
NRRL3_01501	11.7793	11.6626	9.38018	33.2137	17.9201	10.9407	25.5669	2.33686	2.44486	5.85939e-13
NRRL3_01502	369.198	327.411	342.592	311.271	333.011	346.4	322.141	0.929967	#N/A	#N/A
NRRL3_01503	5.25274	5.65982	4.87912	4.3814	5.06563	5.26389	4.72351	0.897342	#N/A	#N/A
NRRL3_01504	9.7606	10.6275	10.2008	8.68858	8.28863	10.1963	8.4886	0.832518	#N/A	#N/A
NRRL3_01505	29.6497	32.5351	29.7341	27.1024	26.2002	30.6396	26.6513	0.869831	#N/A	#N/A
NRRL3_01506	7.27326	6.71471	6.75868	6.04709	5.53378	6.91555	5.79044	0.837307	#N/A	#N/A
NRRL3_01507	100.248	102.623	95.4034	95.8457	99.6311	99.4248	97.7384	0.983038	#N/A	#N/A
NRRL3_01508	34.0154	28.5556	30.5359	30.2511	33.9398	31.0356	32.0954	1.03415	#N/A	#N/A
NRRL3_01509	890.133	884.685	810.232	790.441	787.045	861.683	788.743	0.915351	#N/A	#N/A
NRRL3_01510	37.3992	35.3206	34.2051	31.1753	36.8443	35.6416	34.0098	0.954216	#N/A	#N/A
NRRL3_01511	122.45	125.388	122.39	117.365	112.255	123.409	114.81	0.930319	#N/A	#N/A
NRRL3_01512	2.90341	2.59414	2.43014	2.70316	2.519	2.64256	2.61108	0.988086	#N/A	#N/A
NRRL3_01513	2.2491	2.02454	1.89654	1.45444	2.02395	2.05673	1.7392	0.845613	#N/A	#N/A
NRRL3_01514	10.2777	10.3118	8.549	10.5043	12.4537	9.71283	11.479	1.18184	1.29528	0.00806218
NRRL3_01515	1.27796	1.87364	1.67791	1.3551	1.87336	1.60984	1.61423	1.00273	#N/A	#N/A
NRRL3_01516	34.4289	33.2722	32.352	30.0775	31.0525	33.351	30.565	0.916463	#N/A	#N/A
NRRL3_01517	163.448	147.853	159.333	176.815	168.703	156.878	172.759	1.10123	1.2081	0.0128669
NRRL3_01518	25.1847	24.3067	24.3743	19.9118	20.3473	24.6219	20.1296	0.817547	0.900615	0.0889376
NRRL3_01519	10.5286	9.68664	9.82056	11.5925	12.1849	10.0119	11.8887	1.18745	1.302	3.75708e-05
NRRL3_01520	16.8383	16.4215	15.7756	10.3436	10.772	16.3451	10.5578	0.645929	0.715054	2.19975e-06
NRRL3_01521	211.152	308.714	257.803	120.527	117.927	259.223	119.227	0.45994	0.522551	1.6161e-08
NRRL3_01522	16.8931	19.2196	15.4721	3.53881	5.8798	17.1949	4.70931	0.273877	0.330773	8.97055e-14
NRRL3_01523	110.385	111.467	104.019	108.708	107.542	108.624	108.125	0.995409	1.09594	0.0174627
NRRL3_01524	23.1805	22.8365	20.2753	21.6672	24.9341	22.0974	23.3007	1.05445	1.15879	0.0618566
NRRL3_01525	121.57	117.095	123.991	120.289	121.801	120.885	121.045	1.00132	1.1006	0.0686363
NRRL3_01526	17.0998	15.9267	16.176	15.0066	15.191	16.4008	15.0988	0.920612	#N/A	#N/A
NRRL3_01527	5.93598	6.57543	5.20626	4.93687	4.84942	5.90589	4.89315	0.828519	#N/A	#N/A
NRRL3_01528	1.55831	1.48591	1.63579	1.04637	0.937669	1.56	0.99202	0.635909	#N/A	#N/A
NRRL3_01529	191.107	196.937	202.716	202.506	199.778	196.92	201.142	1.02144	1.12266	0.0406517
NRRL3_01530	73.3011	67.8242	69.5848	76.1923	75.1939	70.2367	75.6931	1.07769	1.18452	0.00144243
NRRL3_01531	6.22045	6.1679	5.11276	4.71233	5.59236	5.8337	5.15235	0.883203	#N/A	#N/A
NRRL3_01532	7.9791	7.19106	7.04823	6.00742	6.74529	7.40613	6.37636	0.860956	#N/A	#N/A
NRRL3_01533	0.347236	0.22853	0.11748	0.134141	0.188842	0.231082	0.161492	0.698849	#N/A	#N/A
NRRL3_01534	8.71499	9.44286	8.99097	11.1822	9.9686	9.04961	10.5754	1.1686	1.28148	0.0018278
NRRL3_01535	0.025692	0.0560653	0.0248122	0.0438664	0.0505365	0.0355232	0.0472014	1.32875	#N/A	#N/A
NRRL3_01536	110.236	130.266	132.497	114.306	118.194	124.333	116.25	0.934989	#N/A	#N/A
NRRL3_01537	92.6651	98.9591	97.4381	105.455	97.8144	96.3541	101.635	1.0548	1.15763	0.0495677
NRRL3_01538	387.43	361.224	340.77	569.665	603.391	363.141	586.528	1.61515	1.7721	4.27581e-33
NRRL3_01539	18.1256	18.9458	18.7525	18.3562	20.5887	18.608	19.4725	1.04646	#N/A	#N/A
NRRL3_01540	8.78296	10.2729	10.1079	6.71901	7.95769	9.72125	7.33835	0.754877	#N/A	#N/A
NRRL3_01541	13.7869	14.1787	12.7205	12.4562	12.2791	13.562	12.3677	0.911932	#N/A	#N/A
NRRL3_01542	11.2304	12.9327	10.6933	9.65441	9.7182	11.6188	9.68631	0.833675	#N/A	#N/A
NRRL3_01543	4.84154	5.48948	5.82074	4.5211	5.01324	5.38392	4.76717	0.885446	#N/A	#N/A
NRRL3_01544	41.3704	38.2747	34.1429	29.1238	28.6887	37.9293	28.9062	0.762108	0.842419	0.00779331
NRRL3_01545	14.8147	16.4594	13.3284	42.9826	41.1159	14.8675	42.0493	2.82827	2.81023	7.25739e-11
NRRL3_01546	38.6336	38.0431	35.4718	35.803	35.7832	37.3828	35.7931	0.957474	#N/A	#N/A
NRRL3_01547	10.8396	11.0176	10.4534	10.1392	10.2918	10.7702	10.2155	0.948497	#N/A	#N/A
NRRL3_01548	49.4641	48.3771	42.3999	40.8663	38.1809	46.747	39.5236	0.845478	#N/A	#N/A
NRRL3_01549	111.14	103.025	105.806	110.193	110.857	106.657	110.525	1.03627	#N/A	#N/A
NRRL3_01550	40.383	38.5137	34.767	30.8928	30.624	37.8879	30.7584	0.811826	0.895763	0.0480758
NRRL3_01551	29.2916	24.3382	25.5159	23.8526	22.4468	26.3819	23.1497	0.877484	#N/A	#N/A
NRRL3_01552	20.395	16.7491	18.5901	14.4607	14.7616	18.5781	14.6111	0.786473	0.86787	0.0630521
NRRL3_01553	11.8465	11.7827	11.6074	10.1181	8.99491	11.7455	9.55651	0.813629	#N/A	#N/A
NRRL3_01554	22.7653	21.8202	19.1981	18.2379	17.3995	21.2612	17.8187	0.838085	#N/A	#N/A
NRRL3_01555	9.95455	10.1887	9.76137	22.9858	17.8388	9.96821	20.4123	2.04774	2.21276	8.12239e-23
NRRL3_01556	38.0887	41.3249	36.7412	31.2606	31.8653	38.7183	31.563	0.815195	#N/A	#N/A
NRRL3_01557	7.78105	8.09857	6.77623	7.42214	6.69688	7.55195	7.05951	0.934793	#N/A	#N/A
NRRL3_01558	42.866	41.369	39.2897	36.3559	37.2773	41.1749	36.8166	0.894152	#N/A	#N/A
NRRL3_01559	116.786	108.768	109.831	116.107	115.477	111.795	115.792	1.03575	1.13948	0.00220419
NRRL3_01560	125.286	125.173	126.13	127.91	133.44	125.53	130.675	1.04099	1.14384	0.0214798
NRRL3_01561	47.5817	43.9672	43.0892	43.4202	42.8319	44.8794	43.126	0.960933	#N/A	#N/A
NRRL3_01562	20.056	20.2456	18.0586	18.3713	19.0684	19.4534	18.7199	0.962292	#N/A	#N/A
NRRL3_01563	24.3522	22.6919	19.178	23.0808	21.6731	22.074	22.377	1.01372	#N/A	#N/A
NRRL3_01564	99.498	91.462	95.9017	96.1709	97.1828	95.6206	96.6769	1.01105	1.11161	0.0419538
NRRL3_01565	32.4251	28.6441	27.1291	24.1365	24.1622	29.3994	24.1493	0.821422	0.906231	0.0829259
NRRL3_01566	34.3142	34.5017	31.1732	36.011	35.5888	33.3297	35.7999	1.07411	1.18205	0.000922548
NRRL3_01567	126.581	123.955	114.26	111.148	115.832	121.599	113.49	0.933316	#N/A	#N/A
NRRL3_01568	21.7144	20.4525	19.3032	19.7898	19.3936	20.49	19.5917	0.956158	#N/A	#N/A
NRRL3_01569	909.549	846.407	885.162	860.414	952.808	880.373	906.611	1.0298	#N/A	#N/A
NRRL3_01570	13.1112	12.259	12.2052	12.1486	11.3661	12.5251	11.7573	0.938701	#N/A	#N/A
NRRL3_01571	55.0708	50.595	53.2918	52.5792	52.9294	52.9859	52.7543	0.99563	#N/A	#N/A
NRRL3_01572	8.77708	7.79025	7.84863	7.8041	7.55364	8.13865	7.67887	0.943506	#N/A	#N/A
NRRL3_01573	53.2882	48.8249	44.0002	34.8789	37.8615	48.7044	36.3702	0.746753	0.825333	0.00314148
NRRL3_01574	21.7234	20.5343	19.0654	21.508	20.9308	20.441	21.2194	1.03808	1.14299	0.00759971
NRRL3_01575	53.6335	55.7816	51.1009	43.1549	46.2441	53.5053	44.6995	0.835421	#N/A	#N/A
NRRL3_01576	7.08019	4.79348	5.88648	5.12373	5.47688	5.92005	5.3003	0.895314	#N/A	#N/A
NRRL3_01577	57.626	59.4041	57.8513	53.2415	51.2232	58.2938	52.2323	0.896019	#N/A	#N/A
NRRL3_01578	58.7982	53.7509	49.9326	51.4873	50.8833	54.1606	51.1853	0.945066	#N/A	#N/A
NRRL3_01579	146.137	147.647	143.121	187.844	160.905	145.635	174.375	1.19734	1.31277	1.73657e-05
NRRL3_01580	149.428	153.392	149.183	206.842	181.494	150.668	194.168	1.28872	1.41194	6.07642e-09
NRRL3_01581	17.9513	16.0778	17.6542	17.9408	17.418	17.2278	17.6794	1.02622	1.12703	0.0837852
NRRL3_01582	23.2699	26.0311	30.8625	36.0788	32.5402	26.7212	34.3095	1.28398	1.38889	0.00286248
NRRL3_01583	20.6801	20.4604	15.9323	19.678	18.4892	19.0243	19.0836	1.00312	#N/A	#N/A
NRRL3_01584	503.172	480.156	483.498	482.272	453.842	488.942	468.057	0.957285	#N/A	#N/A
NRRL3_01585	23.7212	30.9755	21.1917	20.5571	19.1583	25.2961	19.8577	0.785009	#N/A	#N/A
NRRL3_01586	66.8842	60.7368	60.3585	62.4342	62.9614	62.6598	62.6978	1.00061	#N/A	#N/A
NRRL3_01587	23.5713	22.8396	22.5276	25.4466	24.992	22.9795	25.2193	1.09747	1.2065	0.000201954
NRRL3_01588	17.3374	17.7161	16.0418	15.7986	15.9178	17.0318	15.8582	0.931095	#N/A	#N/A
NRRL3_01589	51.7553	49.848	52.8774	60.7797	59.496	51.4936	60.1379	1.16787	1.28106	2.20845e-05
NRRL3_01590	303.857	281.874	260.18	313.259	290.631	281.97	301.945	1.07084	1.17921	0.000945546
NRRL3_01591	72.8638	68.2291	67.7042	60.6112	62.8642	69.599	61.7377	0.887048	#N/A	#N/A
NRRL3_01592	4.74931	4.84172	4.43067	4.6013	3.76818	4.6739	4.18474	0.895342	#N/A	#N/A
NRRL3_01593	18.3879	16.3488	16.782	23.7721	22.0093	17.1729	22.8907	1.33295	1.4598	5.38364e-09
NRRL3_01594	0.296213	0.373505	0.214588	0.254135	0.32204	0.294769	0.288087	0.977334	#N/A	#N/A
NRRL3_01595	60.0073	56.6475	57.2485	46.6296	54.989	57.9678	50.8093	0.87651	#N/A	#N/A
NRRL3_01596	0.623778	0.477254	0.462353	0.385854	0.215167	0.521128	0.300511	0.576654	#N/A	#N/A
NRRL3_01597	0.330685	0.171862	0.285762	0.104619	0.189301	0.26277	0.14696	0.559273	#N/A	#N/A
NRRL3_01598	1.25574	0.991917	1.02776	0.849127	0.809959	1.09181	0.829543	0.75979	#N/A	#N/A
NRRL3_01599	2.36104	1.68932	1.77891	1.23556	1.00969	1.94309	1.12262	0.577752	0.664016	0.0175281
NRRL3_01600	3.21042	3.32109	2.77876	1.29937	1.04795	3.10342	1.17366	0.378182	0.459904	7.57039e-06
NRRL3_01601	62.0236	54.561	48.194	46.2065	47.1227	54.9262	46.6646	0.849587	#N/A	#N/A
NRRL3_01602	0.31859	0.222426	0.167953	0.223682	0.0860884	0.236323	0.154885	0.655396	#N/A	#N/A
NRRL3_01603	0.149166	0.136351	0.215968	0.0428009	0.171968	0.167162	0.107384	0.642399	#N/A	#N/A
NRRL3_01604	0.0725422	0	0	0	0.0360288	0.0241807	0.0180144	0.74499	#N/A	#N/A
NRRL3_01605	0.71403	0.671268	0.394467	0.263042	0.202362	0.593255	0.232702	0.392246	#N/A	#N/A
NRRL3_01606	2.01037	1.758	1.35173	1.06985	0.981014	1.7067	1.02543	0.600827	0.688636	0.0236088
NRRL3_01607	44.0269	44.9679	43.036	42.4737	44.6798	44.0103	43.5768	0.99015	#N/A	#N/A
NRRL3_01608	0	0	0.039599	0	0	0.0131997	0	0	#N/A	#N/A
NRRL3_01609	0.296755	0	0	0	0	0.0989183	0	0	#N/A	#N/A
NRRL3_01610	2.26405	2.8528	2.41666	2.0617	2.88552	2.51117	2.47361	0.985043	#N/A	#N/A
NRRL3_01611	0.712176	0.81215	0.660287	0.488856	0.619479	0.728204	0.554168	0.761005	#N/A	#N/A
NRRL3_01612	75.8942	81.1607	66.5463	60.7938	62.3879	74.5337	61.5909	0.826349	#N/A	#N/A
NRRL3_01613	3.09001	3.16247	3.2494	1.70868	1.62921	3.16729	1.66894	0.526931	0.643132	0.0955382
NRRL3_01614	1.98724	2.33038	1.89254	1.4445	1.06406	2.07005	1.25428	0.605917	0.695373	0.094299
NRRL3_01615	0	0	0	0	0	0	0	#DIV/0!	#N/A	#N/A
NRRL3_01616	0.129105	0.0910445	0.133584	0.0949533	0.0638496	0.117911	0.0794015	0.673401	#N/A	#N/A
NRRL3_01617	0	0	0	0	0	0	0	#DIV/0!	#N/A	#N/A
NRRL3_01618	0.118922	0.19544	0.114849	0.0511415	0.0589177	0.14307	0.0550296	0.384633	#N/A	#N/A
NRRL3_01619	25.4497	18.3847	11.1271	0.148263	0.425743	18.3205	0.287003	0.0156657	0.0712899	5.46e-29
NRRL3_01620	3.63923	1.80745	1.39298	0.471785	0.204245	2.27989	0.338015	0.14826	0.355698	0.000186142
NRRL3_01621	1.94011	1.94615	1.15953	0.627038	0.644993	1.68193	0.636016	0.378146	0.458863	3.38437e-07
NRRL3_01622	0.0239542	0.0654706	0.0576622	0.0614499	0.0590143	0.049029	0.0602321	1.2285	#N/A	#N/A
NRRL3_01623	0.961887	1.28887	0.928948	0.91684	0.634172	1.0599	0.775506	0.731677	#N/A	#N/A
NRRL3_01624	5.91829	5.78805	4.26359	4.39144	4.71137	5.32331	4.5514	0.854995	#N/A	#N/A
NRRL3_01625	14.3607	13.7664	16.3983	11.9333	14.7297	14.8418	13.3315	0.89824	#N/A	#N/A
NRRL3_01626	26.8353	29.4258	14.2744	16.6844	18.4527	23.5118	17.5686	0.747222	#N/A	#N/A
NRRL3_01627	0.198845	0.363159	0.47961	1.67505	0.850578	0.347205	1.26281	3.63709	2.60596	0.000447165
NRRL3_01628	1.04043	0.846542	0.810383	0.604778	0.564088	0.899118	0.584433	0.650007	#N/A	#N/A
NRRL3_01629	104.351	98.541	92.1588	92.5318	98.5268	98.3503	95.5293	0.971317	#N/A	#N/A
NRRL3_01630	0.778595	0.786372	1.0091	0.61527	0.384883	0.858022	0.500077	0.582825	#N/A	#N/A
NRRL3_01631	6.5613	6.49849	8.32942	4.08587	3.45204	7.12974	3.76896	0.528625	0.612192	0.00260903
NRRL3_01632	0.0182806	0	0.0351344	0.0467408	0	0.017805	0.0233704	1.31258	#N/A	#N/A
NRRL3_01633	1.24295	1.80086	1.54323	2.17045	2.45662	1.52901	2.31353	1.51309	1.55304	0.0509705
NRRL3_01634	4.62733	5.37922	4.58647	1.43288	1.32408	4.86434	1.37848	0.283385	0.350221	1.57662e-12
NRRL3_01635	0.447005	0.206531	0.340862	0.262463	0.232647	0.331466	0.247555	0.746849	#N/A	#N/A
NRRL3_01636	0	0.0154966	0	0	0	0.00516553	0	0	#N/A	#N/A
NRRL3_01637	0	0	0	0	0	0	0	#DIV/0!	#N/A	#N/A
NRRL3_01638	0.344416	0.290578	0.179222	0.136503	0.0787601	0.271405	0.107632	0.396571	#N/A	#N/A
NRRL3_01639	0	0	0	0	0	0	0	#DIV/0!	#N/A	#N/A
NRRL3_01640	1.63856	2.14379	1.22284	1.72526	1.32512	1.6684	1.52519	0.914165	#N/A	#N/A
NRRL3_01641	2.84571	3.52629	3.44085	3.31477	3.24715	3.27095	3.28096	1.00306	#N/A	#N/A
NRRL3_01642	0.552564	0.534665	0.596387	0.697032	0.546155	0.561205	0.621593	1.1076	#N/A	#N/A
NRRL3_01643	0.0537992	0.0589927	0.0519568	0.0614913	0.0885075	0.0549162	0.0749994	1.36571	#N/A	#N/A
NRRL3_01644	0.0980868	0.0922124	0.0541881	0.0121248	0.0277985	0.0814958	0.0199617	0.244941	#N/A	#N/A
NRRL3_01645	0.249427	0.297921	0.335502	0.175788	0.23773	0.294283	0.206759	0.702585	#N/A	#N/A
NRRL3_01646	1059.84	912.303	941.248	379.518	440.437	971.13	409.977	0.422165	0.470221	1.03317e-32
NRRL3_01647	22.7703	20.1862	22.0621	23.8119	22.1103	21.6729	22.9611	1.05944	1.16313	0.0349476
NRRL3_01648	2.20215	2.31619	2.51728	0.771381	0.533381	2.34521	0.652381	0.278176	0.405404	0.000201379
NRRL3_01649	0	0	0	0.0511415	0	0	0.0255707	#DIV/0!	#N/A	#N/A
NRRL3_01650	0	0	0	0.198073	0.228191	0	0.213132	#DIV/0!	#N/A	#N/A
NRRL3_01651	0.0768687	0.0169924	0.0446011	0.408201	0.409609	0.0461541	0.408905	8.85957	3.27765	5.10285e-05
NRRL3_01652	112.234	117.976	115.405	809.211	795.586	115.205	802.399	6.96496	7.44124	1.81476e-230
NRRL3_01653	0	0.015527	0.0272149	18.2951	17.5295	0.0142473	17.9123	1257.24	297.151	3.36692e-150
NRRL3_01654	0	0.0289971	0	10.0413	9.70481	0.0096657	9.87306	1021.45	94.5025	3.86562e-77
NRRL3_01655	0	0	0	607.091	634.869	0	620.98	#DIV/0!	5712.85	0
NRRL3_01656	0.0985017	0.0810752	0.142574	36.2907	36.0061	0.107384	36.1484	336.629	189.894	6.68918e-167
NRRL3_01657	4.44687	4.17001	3.74468	4.92016	5.04519	4.12052	4.98268	1.20923	1.32451	0.00071269
NRRL3_01658	0.882951	0.827372	0.961232	0.888358	1.16623	0.890518	1.02729	1.15359	#N/A	#N/A
NRRL3_01659	0.634833	0.549642	0.774349	0.80251	0.528447	0.652941	0.665478	1.0192	#N/A	#N/A
NRRL3_01660	1.60922	2.03257	1.8885	1.83495	1.7516	1.84343	1.79327	0.972793	#N/A	#N/A
NRRL3_01661	0.344763	0.378044	0.831146	0.590839	0.680678	0.517984	0.635759	1.22737	#N/A	#N/A
NRRL3_01662	0.311036	0.36946	0.150318	0.222414	0.256233	0.276938	0.239323	0.864177	#N/A	#N/A
NRRL3_01663	0	0	0	0	0.0533843	0	0.0266922	#DIV/0!	#N/A	#N/A
NRRL3_01664	3.52711	1.8422	3.082	1.44137	2.15844	2.8171	1.79991	0.63892	#N/A	#N/A
NRRL3_01665	7.37012	8.49416	6.07042	8.46881	9.03465	7.31157	8.75173	1.19697	1.30294	0.0421772
NRRL3_01666	1.91473	2.4569	1.43609	2.51644	2.37567	1.93591	2.44605	1.26352	1.35877	0.0988013
NRRL3_01667	1.88203	1.53634	1.44735	1.73428	1.84642	1.62191	1.79035	1.10386	#N/A	#N/A
NRRL3_01668	5.34796	4.76503	3.87402	2.8682	3.79973	4.66234	3.33397	0.715085	#N/A	#N/A
NRRL3_01669	0.529779	0.733755	0.403952	0.538228	0.454753	0.555829	0.496491	0.893244	#N/A	#N/A
NRRL3_01670	10.0383	9.30957	9.76928	9.25434	8.315	9.70572	8.78467	0.905103	#N/A	#N/A
NRRL3_01671	92.4642	91.8045	90.6004	85.0722	96.3785	91.623	90.7253	0.990202	#N/A	#N/A
NRRL3_01672	5.34185	6.34196	5.76013	6.21975	6.68913	5.81465	6.45444	1.11003	1.21479	0.0789197
NRRL3_01673	90.8175	86.5257	88.6722	79.0702	84.8279	88.6718	81.949	0.924184	#N/A	#N/A
NRRL3_01674	74.34	70.1949	73.9699	63.5382	66.6125	72.8349	65.0754	0.893463	#N/A	#N/A
NRRL3_01675	10.9135	10.1579	10.1082	8.97983	9.22411	10.3932	9.10197	0.875762	#N/A	#N/A
NRRL3_01676	2.25057	1.12591	1.02976	1.11802	0.663713	1.46875	0.890867	0.606549	#N/A	#N/A
NRRL3_01677	3.93067	4.38847	4.76225	4.01605	4.09697	4.36046	4.05651	0.930293	#N/A	#N/A
NRRL3_01678	31.9236	30.1165	29.1342	32.1826	31.6106	30.3914	31.8966	1.04953	1.15493	0.00220993
NRRL3_01679	10.4731	9.42575	8.30158	10.6807	10.254	9.40014	10.4673	1.11353	#N/A	#N/A
NRRL3_01680	3.27606	3.30499	3.4802	2.92309	3.5618	3.35375	3.24245	0.966812	#N/A	#N/A
NRRL3_01681	33.2178	30.6321	30.1897	23.2739	27.8263	31.3465	25.5501	0.815085	#N/A	#N/A
NRRL3_01682	11.5578	8.87195	9.34842	6.56976	6.71204	9.92606	6.6409	0.669037	#N/A	#N/A
NRRL3_01683	0.350676	0.307777	0.271069	0.481018	0.139059	0.309841	0.310038	1.00064	#N/A	#N/A
NRRL3_01684	0.239825	0.262976	0.690251	0.409477	0.706436	0.397684	0.557956	1.40301	#N/A	#N/A
NRRL3_01685	29.588	30.2106	28.9295	33.8083	38.2228	29.576	36.0156	1.21773	1.33272	0.000186816
NRRL3_01686	8.47111	9.93678	5.89848	12.5061	9.93024	8.10212	11.2182	1.3846	#N/A	#N/A
NRRL3_01687	2.13502	2.01832	1.42222	4.10482	2.54671	1.85852	3.32577	1.78947	1.73862	0.0268449
NRRL3_01688	13.6614	12.8997	10.4755	12.6975	12.159	12.3455	12.4283	1.0067	#N/A	#N/A
NRRL3_01689	0	0.0603839	0	0	0	0.020128	0	0	#N/A	#N/A
NRRL3_01690	0.0587943	0.06447	0	0.0839589	0.0194995	0.0410881	0.0517292	1.25898	#N/A	#N/A
NRRL3_01691	5.63989	5.63628	5.63149	7.94628	7.42855	5.63589	7.68741	1.36401	1.47691	0.000618394
NRRL3_01692	6.51405	6.39107	4.52525	6.71616	6.77734	5.81012	6.74675	1.16121	#N/A	#N/A
NRRL3_01693	0.946229	0.969547	1.06418	1.05174	0.766629	0.993319	0.909184	0.9153	#N/A	#N/A
NRRL3_01694	0.0692593	0	0.0425665	0.0193116	0.066355	0.0372753	0.0428333	1.14911	#N/A	#N/A
NRRL3_01695	0.347278	0.152777	0.134556	0.416887	0.411763	0.211537	0.414325	1.95864	#N/A	#N/A
NRRL3_01696	10.3288	12.0771	8.83506	13.1647	12.6431	10.4137	12.9039	1.23913	1.35182	0.009758
NRRL3_01697	1062.01	987.536	980.306	962.886	1033.27	1009.95	998.078	0.988244	#N/A	#N/A
NRRL3_01698	111.283	106.119	106.008	97.6294	105.627	107.803	101.628	0.942719	#N/A	#N/A
NRRL3_01699	42.5215	30.9904	33.3035	41.1523	39.9783	35.6051	40.5653	1.13931	#N/A	#N/A
NRRL3_01700	62.842	58.0145	60.4322	56.3831	56.4851	60.4296	56.4341	0.933882	#N/A	#N/A
NRRL3_01701	32.121	31.9145	29.8825	30.3297	28.7522	31.306	29.5409	0.943619	#N/A	#N/A
NRRL3_01702	0.532114	0.443502	0.493344	0.328749	0.29462	0.489653	0.311685	0.636541	#N/A	#N/A
NRRL3_01703	0	0	0	0	0.0409929	0	0.0204964	#DIV/0!	#N/A	#N/A
NRRL3_01704	0.181731	0.159499	0.0353818	0.062553	0.0720644	0.125537	0.0673087	0.536165	#N/A	#N/A
NRRL3_01705	4.72724	4.96501	5.99539	4.39775	4.30652	5.22921	4.35214	0.832273	#N/A	#N/A
NRRL3_01706	12.6251	11.9311	11.2992	12.4605	12.5739	11.9518	12.5172	1.04731	1.15191	0.0240479
NRRL3_01707	3.31402	3.86753	3.68057	3.10725	2.73749	3.62071	2.92237	0.807127	#N/A	#N/A
NRRL3_01708	4.83389	5.77164	5.13514	3.77862	2.65458	5.24689	3.2166	0.613049	0.705543	0.0650447
NRRL3_01709	0	0.0718919	0	0	0	0.023964	0	0	#N/A	#N/A
NRRL3_01710	0.504638	0.28631	0.453758	0.209089	0.447205	0.414902	0.328147	0.790902	#N/A	#N/A
NRRL3_01711	4.30091	4.61402	5.43022	2.42807	2.94449	4.78172	2.68628	0.561782	0.631842	0.000406736
NRRL3_01712	11.8226	13.7138	10.6629	7.71236	12.0717	12.0664	9.89203	0.819797	#N/A	#N/A
NRRL3_01713	51.2216	43.2094	46.0543	30.1871	41.5814	46.8284	35.8843	0.766292	#N/A	#N/A
NRRL3_01714	3.05835	1.6265	1.43252	2.38543	2.1987	2.03912	2.29207	1.12404	#N/A	#N/A
NRRL3_01715	0.727994	0.81392	0.799545	0.722534	1.02988	0.780486	0.876207	1.12264	#N/A	#N/A
NRRL3_01716	1.67102	1.25559	1.25524	0.849676	0.70365	1.39395	0.776663	0.557167	#N/A	#N/A
NRRL3_01717	0.314452	0.402227	0.303684	0.314709	0.543714	0.340121	0.429212	1.26194	#N/A	#N/A
NRRL3_01718	3.32256	3.15761	3.74349	3.5156	3.17457	3.40789	3.34509	0.981572	#N/A	#N/A
NRRL3_01719	0.710332	0.519356	0.434555	0.548505	0.280978	0.554748	0.414741	0.747622	#N/A	#N/A
NRRL3_01720	0.0790807	0.0619568	0.0436649	0.0242622	0.0391097	0.0615675	0.0316859	0.514654	#N/A	#N/A
NRRL3_01721	97.7747	79.9989	62.48	147.908	151.798	80.0845	149.853	1.87119	1.97287	2.55195e-07
NRRL3_01722	28.9408	22.6278	18.2088	47.1981	48.3382	23.2591	47.7681	2.05374	2.19386	4.64663e-14
NRRL3_01723	0	0.647583	0	0.50668	0	0.215861	0.25334	1.17363	#N/A	#N/A
NRRL3_01724	0.569583	0.323961	0.387152	0.561041	0.708879	0.426899	0.63496	1.48738	#N/A	#N/A
NRRL3_01725	3.89002	3.36757	3.45263	0.716235	1.13646	3.57007	0.926347	0.259476	0.314118	5.80978e-16
NRRL3_01726	9.55795	9.83237	9.51611	5.11473	5.21073	9.63548	5.16273	0.535804	0.608308	0.000352025
NRRL3_01727	14.2897	14.0016	11.5918	8.07694	8.10036	13.2944	8.08865	0.608427	0.675864	3.71422e-07
NRRL3_01728	0	0	0	0	0	0	0	#DIV/0!	#N/A	#N/A
NRRL3_01729	0	0	0	0.0389353	0	0	0.0194676	#DIV/0!	#N/A	#N/A
NRRL3_01730	3.24246	2.93445	2.8306	10.4225	9.39037	3.0025	9.90644	3.29939	3.32267	2.39655e-18
NRRL3_01731	0.025528	0.0976249	0.0859815	0.109072	0.113104	0.0697115	0.111088	1.59354	#N/A	#N/A
NRRL3_01732	0.0341345	0	0	0	0	0.0113782	0	0	#N/A	#N/A
NRRL3_01733	0.171317	0.0723408	0.114582	0	0.0261609	0.119413	0.0130805	0.109539	0.565429	0.0548261
NRRL3_01734	2.64244	1.983	1.74649	0.955246	0.963106	2.12398	0.959176	0.451594	#N/A	#N/A
NRRL3_01735	140.852	122.82	116.131	29.5704	44.4338	126.601	37.0021	0.292273	0.355324	5.50368e-11
NRRL3_01736	0.0497579	0.0545613	0.14321	0.0426896	0	0.0825097	0.0213448	0.258694	#N/A	#N/A
NRRL3_01737	0.146103	0.114499	0.0605863	0	0.062007	0.107063	0.0310035	0.289582	#N/A	#N/A
NRRL3_01738	0.331791	0.684744	0.358116	0.2177	0.270088	0.458217	0.243894	0.532267	#N/A	#N/A
NRRL3_01739	0.176706	0.174407	0.136558	0.181895	0.104863	0.162557	0.143379	0.882023	#N/A	#N/A
NRRL3_01740	0.0673002	0.0369905	0.0649955	0.014543	0.0333427	0.0564287	0.0239429	0.424302	#N/A	#N/A
NRRL3_01741	0.12749	0.0932755	0.0821509	0.0729803	0.0840772	0.100972	0.0785288	0.777727	#N/A	#N/A
NRRL3_01742	0.0388009	0.0425465	0.185877	0	0	0.0890748	0	0	#N/A	#N/A
NRRL3_01743	9.8196	10.0895	10.821	5.4114	5.35414	10.2434	5.38277	0.525488	0.590485	3.01646e-06
NRRL3_01744	16.473	12.9629	10.5197	20.5468	19.4065	13.3185	19.9766	1.49991	1.63491	5.62868e-08
NRRL3_01745	44.5186	45.4689	42.65	40.4468	41.7951	44.2125	41.121	0.930075	#N/A	#N/A
NRRL3_01746	138.277	139.698	118.666	141.181	150.005	132.214	145.593	1.10119	1.21085	0.00387391
NRRL3_01747	0.876248	0.481616	0.213143	0.18935	0	0.523669	0.094675	0.180792	#N/A	#N/A
NRRL3_01748	3.10413	2.93542	2.77783	6.54764	7.90913	2.93913	7.22839	2.45936	2.55437	4.66226e-13
NRRL3_01749	35.6722	35.8816	35.7183	66.5488	70.5167	35.7574	68.5327	1.91661	2.09656	1.31816e-58
NRRL3_01750	0.0374218	0.0410344	0	0.032106	0.0185859	0.0261521	0.0253459	0.969176	#N/A	#N/A
NRRL3_01751	0.0583928	0.0320681	0.0376267	0.0834409	0.0193025	0.0426959	0.0513717	1.2032	#N/A	#N/A
NRRL3_01752	310.915	295.211	221.047	142.777	169.144	275.724	155.96	0.565639	0.632338	5.76672e-08
NRRL3_01753	0.091841	0.221314	0.0178808	0.0630672	0.054538	0.110345	0.0588026	0.532896	#N/A	#N/A
NRRL3_01754	0	0	0	0	0	0	0	#DIV/0!	#N/A	#N/A
NRRL3_01755	31.9289	29.248	27.1556	28.2049	28.3897	29.4442	28.2973	0.961049	#N/A	#N/A
NRRL3_01756	2.11906	2.18492	1.61893	1.54673	1.62563	1.9743	1.58618	0.803413	#N/A	#N/A
NRRL3_01757	0.35587	0.331719	0.171927	0.244284	0.140802	0.286505	0.192543	0.67204	#N/A	#N/A
NRRL3_01758	2.48458	2.96123	2.71234	3.05803	2.45576	2.71938	2.7569	1.01379	#N/A	#N/A
NRRL3_01759	35.679	37.9384	34.67	21.3281	21.7044	36.0958	21.5162	0.596087	0.659761	9.46886e-13
NRRL3_01760	1.17927	1.81506	1.34784	1.31804	1.29391	1.44739	1.30598	0.902297	#N/A	#N/A
NRRL3_01761	1.14016	0.937736	0.757091	0.754075	0.9861	0.944996	0.870088	0.920732	#N/A	#N/A
NRRL3_01762	0.0376177	0.123337	0.0363295	0.032274	0	0.0657614	0.016137	0.245387	#N/A	#N/A
NRRL3_01763	0.032773	0.0986693	0.0869014	0.00708197	0.048549	0.0727812	0.0278155	0.382179	#N/A	#N/A
NRRL3_01764	0.955961	1.02728	1.08937	0.902163	0.812617	1.0242	0.85739	0.837128	#N/A	#N/A
NRRL3_01765	307.042	730.715	379.623	250.912	319.063	472.46	284.988	0.603199	#N/A	#N/A
NRRL3_01766	140.997	251.618	168.789	199.785	196.355	187.135	198.07	1.05844	#N/A	#N/A
NRRL3_01767	59.1993	58.1186	49.363	5.16552	5.71761	55.5603	5.44156	0.0979398	0.166108	9.75704e-21
NRRL3_01768	12.5347	9.82573	8.65386	3.63595	4.16358	10.3381	3.89976	0.377223	0.431012	9.32555e-14
NRRL3_01769	1.6142	1.10638	0.946598	0.618395	0.655453	1.22239	0.636924	0.521047	0.650123	0.0898464
NRRL3_01770	6.668	7.1028	4.73787	3.39177	4.6136	6.16956	4.00268	0.64878	0.737829	0.0958909
NRRL3_01771	0.534866	0.603252	0.442778	0.419565	0.543763	0.526965	0.481664	0.914034	#N/A	#N/A
NRRL3_01772	0	0	0	0	0	0	0	#DIV/0!	#N/A	#N/A
NRRL3_01773	0	0	0	0	0.0417112	0	0.0208556	#DIV/0!	#N/A	#N/A
NRRL3_01774	2.56881	4.34171	2.32284	4.63225	3.84887	3.07779	4.24056	1.3778	1.44098	0.0738767
NRRL3_01775	73.3043	73.0067	58.7791	72.1225	80.4303	68.3634	76.2764	1.11575	#N/A	#N/A
NRRL3_01776	4.79585	9.03046	7.13191	19.684	14.6104	6.98607	17.1472	2.45448	2.21999	0.000390875
NRRL3_01777	0	0	0	0	0.403261	0	0.20163	#DIV/0!	#N/A	#N/A
NRRL3_01778	0.0726895	0.265071	0.210134	0.331709	0.382146	0.182631	0.356927	1.95436	#N/A	#N/A
NRRL3_01779	0.0568886	0.0312679	0.0412396	0.0122931	0.0141624	0.043132	0.0132277	0.30668	#N/A	#N/A
NRRL3_01780	0.656121	0.589983	0.785699	0.337795	0.466964	0.677268	0.40238	0.594122	#N/A	#N/A
NRRL3_01781	13.2754	13.3451	11.5091	11.3324	11.6605	12.7099	11.4964	0.90453	#N/A	#N/A
NRRL3_01782	11.1247	15.8003	13.3022	33.1972	20.4903	13.4091	26.8438	2.00191	1.93182	0.00141962
NRRL3_01783	39.7406	47.6102	39.5704	59.4464	46.2663	42.3071	52.8563	1.24935	1.35459	0.00626789
NRRL3_01784	0.518253	0.341045	0.30037	0.489082	0.443965	0.386556	0.466523	1.20687	#N/A	#N/A
NRRL3_01785	0.23511	0.1351	0.10818	0.297719	0.276625	0.159463	0.287172	1.80087	#N/A	#N/A
NRRL3_01786	0.0430208	0	0	0	0	0.0143403	0	0	#N/A	#N/A
NRRL3_01787	0.0274899	0.0301437	0.10593	0.039256	0.045225	0.0545212	0.0422405	0.774754	#N/A	#N/A
NRRL3_01788	0.469683	0.164031	0.329946	0.0917239	0.126763	0.32122	0.109243	0.340089	#N/A	#N/A
NRRL3_01789	0.0453079	0.13221	0.0873674	0.0388718	0.0299045	0.0882951	0.0343881	0.389468	#N/A	#N/A
NRRL3_01790	0.0334736	0	0.0323273	0.00963645	0.0111017	0.0219336	0.0103691	0.472748	#N/A	#N/A
NRRL3_01791	0	0	0	0	0	0	0	#DIV/0!	#N/A	#N/A
NRRL3_01792	52.7402	51.0024	59.518	76.97	71.2825	54.4202	74.1262	1.36211	1.48453	9.91046e-08
NRRL3_01793	1.55302	0.477314	0.240478	0.693108	0.614371	0.756937	0.653739	0.863664	#N/A	#N/A
NRRL3_01794	68.3536	71.2837	57.831	32.1303	32.9955	65.8228	32.5629	0.494706	0.554827	1.98271e-11
NRRL3_01795	21.4594	24.1535	24.343	20.6514	13.6919	23.3186	17.1716	0.736392	#N/A	#N/A
NRRL3_01796	17.9342	20.2999	19.1934	17.1676	17.1208	19.1425	17.1442	0.895609	#N/A	#N/A
NRRL3_01797	0.27045	0.269622	0.332357	0.0845092	0.0973592	0.29081	0.0909342	0.312693	#N/A	#N/A
NRRL3_01798	0	0	0	0	0	0	0	#DIV/0!	#N/A	#N/A
NRRL3_01799	48.2966	22.5677	15.4151	2.16529	0.834277	28.7598	1.49978	0.0521486	0.243055	5.35014e-08
NRRL3_01800	10.0098	9.79142	10.6031	8.57427	8.9986	10.1348	8.78644	0.866959	#N/A	#N/A
NRRL3_01801	0	0.0142942	0	0.011184	0	0.00476473	0.005592	1.17362	#N/A	#N/A
NRRL3_01802	0.0133736	0	0.0129157	0	0	0.0087631	0	0	#N/A	#N/A
NRRL3_01803	18.1816	17.9433	13.0722	7.62697	8.58703	16.399	8.107	0.494358	0.586903	0.00678347
NRRL3_01804	0.0123675	0.0203252	0.00598689	0.00796461	0.00307888	0.0128932	0.00552174	0.428268	#N/A	#N/A
NRRL3_01805	0	0	0	0	0	0	0	#DIV/0!	#N/A	#N/A
NRRL3_01806	0.0638251	0.13928	0	0.163191	0	0.0677017	0.0815955	1.20522	#N/A	#N/A
NRRL3_01807	0.556622	0.480925	0.472422	0.15928	0.1335	0.503323	0.14639	0.290847	0.487868	0.0157637
NRRL3_01808	0.826906	0.526936	0.571993	0.469798	0.497059	0.641945	0.483428	0.753068	#N/A	#N/A
NRRL3_01809	0.0393688	0.0646466	0.113684	0.0337764	0.0582715	0.0725665	0.0460239	0.634232	#N/A	#N/A
NRRL3_01810	0	0.014016	0	0.0109664	0	0.004672	0.0054832	1.17363	#N/A	#N/A
NRRL3_01811	12.2771	12.6856	12.7687	9.16588	11.0846	12.5771	10.1252	0.805051	#N/A	#N/A
NRRL3_01812	17.8483	17.2418	16.3746	16.9324	16.6449	17.1549	16.7887	0.97865	#N/A	#N/A
NRRL3_01813	26.8085	26.9412	28.549	28.0586	28.6092	27.4329	28.3339	1.03284	1.13368	0.0613045
NRRL3_01814	36.0941	33.273	29.4902	27.305	29.7612	32.9524	28.5331	0.865887	#N/A	#N/A
NRRL3_01815	65.9072	63.0204	72.7629	74.6981	77.7191	67.2302	76.2086	1.13355	1.2414	0.00124959
NRRL3_01816	1.59243	1.38077	0.965792	0.98504	1.2812	1.313	1.13312	0.863003	#N/A	#N/A
NRRL3_01817	0.183064	0.273664	0.192852	0.214119	0.246677	0.216527	0.230398	1.06406	#N/A	#N/A
NRRL3_01818	11.7426	11.6362	12.0686	11.1624	11.9226	11.8158	11.5425	0.97687	#N/A	#N/A
NRRL3_01819	18.8698	17.8184	16.8275	8.81445	10.5629	17.8386	9.68867	0.543131	0.605863	2.03412e-09
NRRL3_01820	39.71	37.6777	34.2022	26.4983	29.0223	37.1966	27.7603	0.746312	0.824954	0.00822154
NRRL3_01821	15.8759	13.8757	14.5657	30.0451	27.5987	14.7724	28.8219	1.95106	2.10741	9.7571e-19
NRRL3_01822	34.6768	35.6057	35.7543	55.2377	51.4669	35.3456	53.3523	1.50945	1.64871	1.65608e-14
NRRL3_01823	150.006	145.731	166.511	159.458	162.369	154.083	160.913	1.04433	1.1447	0.0869366
NRRL3_01824	19.2163	18.9618	18.9594	16.7679	18.2155	19.0458	17.4917	0.9184	#N/A	#N/A
NRRL3_01825	80.1672	89.9599	77.4219	67.1723	72.2026	82.5163	69.6875	0.844529	#N/A	#N/A
NRRL3_01826	23.8629	22.1385	24.0082	20.3754	21.3908	23.3365	20.8831	0.894867	#N/A	#N/A
NRRL3_01827	7.59207	6.98949	9.33164	8.88205	7.9454	7.97107	8.41372	1.05553	#N/A	#N/A
NRRL3_01828	3.64361	3.31264	3.56338	2.37425	2.37059	3.50654	2.37242	0.676569	0.756358	0.0725742
NRRL3_01829	0.820324	0.646278	0.615344	0.512491	0.621902	0.693982	0.567196	0.817307	#N/A	#N/A
NRRL3_01830	0.398712	0.543158	0.303404	0.248809	0.358272	0.415091	0.30354	0.731262	#N/A	#N/A
NRRL3_01831	0	0	0	0	0	0	0	#DIV/0!	#N/A	#N/A
NRRL3_01832	13.5545	14.2244	12.6813	17.6479	14.4178	13.4867	16.0328	1.18879	1.3038	0.00441552
NRRL3_01833	106.427	115.449	112.61	100.611	109.798	111.495	105.204	0.943578	#N/A	#N/A
NRRL3_01834	46.0071	48.8399	45.9255	62.3536	67.3006	46.9242	64.8271	1.38153	1.51386	2.52119e-14
NRRL3_01835	226.587	228.878	216.938	201.074	209.064	224.134	205.069	0.914938	#N/A	#N/A
NRRL3_01836	0.0118394	0.0129824	0	0.0302717	0.0464609	0.00827393	0.0383663	4.63701	#N/A	#N/A
NRRL3_01837	166.464	176.877	168.083	152.361	178.605	170.475	165.483	0.970719	#N/A	#N/A
NRRL3_01838	2.64729	1.29195	1.42162	1.76708	2.32618	1.78695	2.04663	1.14532	#N/A	#N/A
NRRL3_01839	0.344763	0.755146	0.166894	0.369551	0.425743	0.422268	0.397647	0.941694	#N/A	#N/A
NRRL3_01840	2.58288	1.69438	2.27174	1.64225	3.57856	2.183	2.61041	1.19579	#N/A	#N/A
NRRL3_01841	15.4944	15.8211	17.3387	24.806	16.7618	16.2181	20.7839	1.28153	1.3917	0.00182375
NRRL3_01842	459.664	441.996	439.335	348.696	353.904	446.998	351.3	0.785909	0.866019	0.00266276
NRRL3_01843	1.19157	0.795433	0.675553	0.755675	0.614601	0.887519	0.685138	0.77197	#N/A	#N/A
NRRL3_01844	62.4633	60.3393	58.3552	50.8943	48.1298	60.3859	49.5121	0.819927	#N/A	#N/A
NRRL3_01845	15.7501	15.0584	15.6039	16.1394	16.9143	15.4708	16.5268	1.06826	1.17191	0.0344285
NRRL3_01846	58.9651	54.442	55.3729	43.3547	49.2205	56.26	46.2876	0.822744	#N/A	#N/A
NRRL3_01847	2275.02	2298.24	2373.3	1930.05	1978.47	2315.52	1954.26	0.843983	#N/A	#N/A
NRRL3_01848	26.3374	26.0733	24.6147	25.5714	26.1091	25.6751	25.8403	1.00643	1.10725	0.0862049
NRRL3_01849	3.61465	1.98377	4.18834	3.10118	1.07432	3.26225	2.08775	0.639972	#N/A	#N/A
NRRL3_01850	3.3074	3.06019	2.89478	0.710058	2.65628	3.08746	1.68317	0.545164	#N/A	#N/A
NRRL3_01851	0	0	0.0552894	0.0491173	0	0.0184298	0.0245587	1.33255	#N/A	#N/A
NRRL3_01852	51.2338	49.2454	47.6774	51.1399	49.4222	49.3855	50.281	1.01813	1.12053	0.0134487
NRRL3_01853	180.149	180.172	160.181	153.469	148.096	173.501	150.782	0.86906	#N/A	#N/A
NRRL3_01854	6.1155	6.99509	6.60423	6.35311	5.54247	6.57161	5.94779	0.905074	#N/A	#N/A
NRRL3_01855	45.774	49.4294	53.055	163.752	161.967	49.4195	162.86	3.29545	3.47965	9.47858e-44
NRRL3_01856	19.3677	19.4507	21.9275	27.5511	27.4806	20.2486	27.5159	1.3589	1.48302	1.38741e-08
NRRL3_01857	7.28002	6.42464	6.20733	6.77104	6.50414	6.63733	6.63759	1.00004	#N/A	#N/A
NRRL3_01858	3.09942	3.91972	2.59421	1.96781	2.08323	3.20445	2.02552	0.632096	0.718502	0.0354928
NRRL3_01859	46.8474	42.3848	38.987	39.3092	37.5125	42.7397	38.4108	0.898715	#N/A	#N/A
NRRL3_01860	14.8378	14.202	12.4561	12.1444	11.967	13.832	12.0557	0.871582	#N/A	#N/A
NRRL3_01861	32.7681	30.9457	30.3842	30.4149	31.8542	31.366	31.1345	0.992621	1.09228	0.0728774
NRRL3_01862	0.485557	0.725865	0.383747	0.265235	0.131206	0.531723	0.19822	0.372789	#N/A	#N/A
NRRL3_01863	0.0275323	0.12031	0.0265895	0.0118694	0	0.0581439	0.0059347	0.102069	#N/A	#N/A
NRRL3_01864	0.223745	0.123282	0.323586	0.096458	0.111125	0.223538	0.103792	0.464313	#N/A	#N/A
NRRL3_01865	75.0797	58.3789	82.1864	4.05663	5.58772	71.8817	4.82217	0.0670849	0.0984607	9.50416e-61
NRRL3_01866	16.6078	16.8391	16.8651	17.3938	17.1283	16.7707	17.261	1.02924	1.13157	0.0093304
NRRL3_01867	54.4705	54.7263	51.8604	54.7627	53.9162	53.6857	54.3394	1.01218	1.11404	0.0129545
NRRL3_01868	13.3619	16.5739	16.4682	22.0305	21.5505	15.468	21.7905	1.40875	1.53526	3.90889e-08
NRRL3_01869	45.7685	46.3963	41.8866	41.1651	39.4976	44.6838	40.3314	0.902594	#N/A	#N/A
NRRL3_01870	133.157	123.129	121.428	148.242	136.777	125.905	142.51	1.13188	1.24497	2.12777e-07
NRRL3_01871	13.9316	12.9795	11.4999	13.5523	12.796	12.8037	13.1742	1.02894	1.13349	0.0458245
NRRL3_01872	21.1057	17.0216	16.2715	17.4874	16.8714	18.1329	17.1794	0.947414	#N/A	#N/A
NRRL3_01873	36.7868	41.1523	39.0828	33.8705	35.4733	39.0073	34.6719	0.888857	#N/A	#N/A
NRRL3_01874	3427.14	3718.96	3831.33	3672.41	3752.66	3659.14	3712.53	1.01459	1.11415	0.0610202
NRRL3_01875	15.006	14.3957	14.0424	15.993	16.0939	14.4814	16.0434	1.10787	1.21631	0.00699338
NRRL3_01876	3734.86	3414.01	3606.09	3695.76	3713.91	3584.99	3704.84	1.03343	1.13601	0.0296909
NRRL3_01877	26.4266	26.0115	25.09	24.0045	24.0044	25.8427	24.0044	0.928868	#N/A	#N/A
NRRL3_01878	26.7552	26.0912	27.0237	23.7893	25.3369	26.6234	24.5631	0.922614	#N/A	#N/A
NRRL3_01879	0.773884	0.767811	0.605092	0.727154	0.692094	0.715596	0.709624	0.991655	#N/A	#N/A
NRRL3_01880	1.68484	1.476	1.53872	1.39052	1.3033	1.56652	1.34691	0.85981	#N/A	#N/A
NRRL3_01881	1.54759	1.1649	0.886641	1.14022	1.16669	1.19971	1.15346	0.961445	#N/A	#N/A
NRRL3_01882	0.67734	0.621846	0.56289	0.310896	0.560524	0.620692	0.43571	0.701975	#N/A	#N/A
NRRL3_01883	3.39226	3.66251	2.78891	2.13432	1.75392	3.28123	1.94412	0.592498	0.673895	0.00346279
NRRL3_01884	0	0.171004	0	0	0.0774537	0.0570013	0.0387269	0.679403	#N/A	#N/A
NRRL3_01885	0	0	0.250769	0.222775	0	0.0835897	0.111388	1.33255	#N/A	#N/A
NRRL3_01886	42.9146	39.3965	35.423	34.9978	34.6402	39.2447	34.819	0.887228	#N/A	#N/A
NRRL3_01887	0	0	0	0.224657	0	0	0.112328	#DIV/0!	#N/A	#N/A
NRRL3_01888	3.29862	2.29848	1.7589	5.07026	5.22996	2.452	5.15011	2.10037	2.22274	3.74345e-11
NRRL3_01889	0.579826	0.556357	0.746549	0.373146	0.549231	0.627577	0.461189	0.734871	#N/A	#N/A
NRRL3_01890	6.18477	6.41656	5.30814	5.54436	5.77282	5.96982	5.65859	0.947866	#N/A	#N/A
NRRL3_01891	120.232	113.932	118.727	144.595	128.569	117.63	136.582	1.16111	1.27464	5.893e-06
NRRL3_01892	16.0681	15.0165	14.0688	14.2604	14.2711	15.0511	14.2658	0.947819	#N/A	#N/A
NRRL3_01893	119.404	111.618	118.858	111.436	119.366	116.627	115.401	0.989491	#N/A	#N/A
NRRL3_01894	23.7483	22.7814	24.9453	24.3726	25.2107	23.825	24.7916	1.04057	1.14223	0.0299955
NRRL3_01895	9.79191	9.43464	7.54979	6.32827	6.39408	8.92545	6.36117	0.712701	0.790411	0.00248857
NRRL3_01896	30.4227	30.2707	25.3847	18.0175	19.1634	28.6927	18.5904	0.647916	0.718611	1.95569e-06
NRRL3_01897	97.7726	99.0342	95.1125	102.466	96.9671	97.3064	99.7165	1.02477	1.12779	0.00408098
NRRL3_01898	21.7202	22.4808	20.7874	23.2057	22.0748	21.6628	22.6403	1.04512	1.15036	0.00320488
NRRL3_01899	29.3899	27.1239	24.2428	5.81667	6.99088	26.9189	6.40377	0.237892	0.346754	1.59884e-06
NRRL3_01900	43.0504	36.6378	31.3029	23.5822	24.6982	36.997	24.1402	0.65249	0.72901	0.00392874
NRRL3_01901	24.4014	26.2992	27.2395	21.6117	23.935	25.98	22.7734	0.876571	#N/A	#N/A
NRRL3_01902	3615.86	3746.61	3888.16	4060.34	4012.74	3750.21	4036.54	1.07635	1.18185	0.00130241
NRRL3_01903	9.54798	9.98867	10.1929	8.85583	8.44253	9.90985	8.64918	0.872786	#N/A	#N/A
NRRL3_01904	13.1494	13.6575	12.433	12.4728	11.5624	13.08	12.0176	0.918779	#N/A	#N/A
NRRL3_01905	12.7552	12.0981	11.4892	12.6849	12.3473	12.1142	12.5161	1.03318	1.13722	0.0114374
NRRL3_01906	0.735742	0.90356	0.76738	0.505008	0.320053	0.802227	0.412531	0.514231	0.636252	0.0843948
NRRL3_01907	6.48292	3.85831	4.36132	1.973	2.05395	4.90085	2.01348	0.410842	0.489148	5.40124e-05
NRRL3_01908	2.99236	2.97039	2.32715	2.24301	2.2105	2.7633	2.22675	0.805832	#N/A	#N/A
NRRL3_01909	56.908	52.5913	57.407	59.362	59.1385	55.6354	59.2503	1.06497	1.1691	0.0113149
NRRL3_01910	3.29111	2.62331	2.6806	2.69886	2.87409	2.86501	2.78647	0.972589	#N/A	#N/A
NRRL3_01911	1.67881	1.75566	1.89152	1.49367	1.41353	1.77533	1.4536	0.818777	#N/A	#N/A
NRRL3_01912	194.398	197.831	200.676	199.903	212.779	197.635	206.341	1.04405	1.14586	0.0700461
NRRL3_01913	13.258	11.9938	12.0724	12.8913	12.2931	12.4414	12.5922	1.01212	#N/A	#N/A
NRRL3_01914	5.29396	4.92731	3.90043	10.7537	9.92551	4.70723	10.3396	2.19654	2.31617	3.85891e-12
NRRL3_01915	13.8094	16.5127	15.4599	15.6747	13.3365	15.2607	14.5056	0.950522	#N/A	#N/A
NRRL3_01916	17.3205	17.1048	14.4032	13.3982	12.2928	16.2762	12.8455	0.789221	#N/A	#N/A
NRRL3_01917	1.8363	1.39242	1.24522	1.94413	2.08529	1.49131	2.01471	1.35096	1.42962	0.0703194
NRRL3_01918	8.65613	9.80514	9.14832	6.86604	8.87857	9.2032	7.8723	0.855388	#N/A	#N/A
NRRL3_01919	125.183	119.971	118.674	129.736	127.807	121.276	128.772	1.06181	1.16841	0.000605329
NRRL3_01920	11.799	10.31	10.8212	12.3372	11.5001	10.9767	11.9186	1.08581	1.1919	0.0282696
NRRL3_01921	236.602	210.653	211.37	214.857	240.395	219.542	227.626	1.03682	#N/A	#N/A
NRRL3_01922	26.5616	24.9874	24.3474	26.1422	26.3536	25.2988	26.2479	1.03752	1.14162	0.00262199
NRRL3_01923	45.0578	39.6025	39.7578	40.1018	40.4605	41.4727	40.2811	0.971269	#N/A	#N/A
NRRL3_01924	5.67339	4.56784	3.99303	2.78718	3.05736	4.74475	2.92227	0.615895	0.691403	0.00159027
NRRL3_01925	29.0241	32.0337	33.0243	37.0263	31.2832	31.3607	34.1547	1.08909	1.19365	0.0334352
NRRL3_01926	26.2151	26.0112	23.5216	22.5732	21.8659	25.2493	22.2195	0.880007	#N/A	#N/A
NRRL3_01927	2529.38	2640.34	2743.72	2827.45	2869.07	2637.81	2848.26	1.07978	1.18558	0.000666125
NRRL3_01928	7.25307	7.13985	6.75978	5.26541	5.60232	7.0509	5.43386	0.770663	0.850559	0.0248683
NRRL3_01929	462.16	455.272	376.788	208.66	195.517	431.407	202.089	0.468441	0.520465	2.40108e-32
NRRL3_01930	14.0634	14.7864	14.6996	14.722	11.7266	14.5165	13.2243	0.910986	#N/A	#N/A
NRRL3_01931	1.98604	2.04711	1.99474	1.44835	1.55081	2.0093	1.49958	0.746321	#N/A	#N/A
NRRL3_01932	15.1207	16.0334	15.9565	14.0632	13.6305	15.7035	13.8468	0.881767	#N/A	#N/A
NRRL3_01933	5.62215	6.13327	5.17903	5.03376	5.45721	5.64482	5.24549	0.929257	#N/A	#N/A
NRRL3_01934	9.18942	9.7143	8.1787	6.20938	6.02564	9.02747	6.11751	0.677655	0.757241	0.0261732
NRRL3_01935	2.04182	2.26035	2.04738	1.55901	1.79606	2.11652	1.67753	0.792592	#N/A	#N/A
NRRL3_01936	20.2659	20.951	20.5214	26.0766	24.4954	20.5794	25.286	1.2287	1.34924	1.54486e-09
NRRL3_01937	210.583	209.252	191.664	166.982	177.737	203.833	172.359	0.845592	#N/A	#N/A
NRRL3_01938	214.397	214.245	201.662	174.863	181.279	210.101	178.071	0.847548	#N/A	#N/A
NRRL3_01939	2597.22	2728.07	2758.21	2866.69	2950.98	2694.5	2908.84	1.07955	1.18601	0.000129838
NRRL3_01940	21.8175	22.2828	20.4459	17.7673	20.4689	21.5154	19.1181	0.888577	#N/A	#N/A
NRRL3_01941	6.95233	7.40917	7.52317	7.59359	8.96899	7.29489	8.28129	1.13522	#N/A	#N/A
NRRL3_01942	24.7829	24.6078	22.6735	18.7024	19.7234	24.0214	19.2129	0.799824	0.881949	0.0464925
NRRL3_01943	16.1239	14.4406	12.6658	10.0077	10.1409	14.4101	10.0743	0.699114	0.774057	9.35025e-05
NRRL3_01944	458.94	407.58	477.445	432.533	467.626	447.988	450.079	1.00467	#N/A	#N/A
NRRL3_01945	25.0326	23.2948	23.5633	21.3112	22.6725	23.9636	21.9918	0.91772	#N/A	#N/A
NRRL3_01946	22.3384	24.3359	23.7657	22.3766	22.4612	23.48	22.4189	0.954808	#N/A	#N/A
NRRL3_01947	2.51915	2.88485	3.24708	2.09158	2.40961	2.88369	2.25059	0.780456	#N/A	#N/A
NRRL3_01948	40.9565	41.2607	36.7438	25.691	26.6556	39.6537	26.1733	0.660047	0.728828	2.12912e-13
NRRL3_01949	53.8123	54.9132	49.4948	46.8891	48.5039	52.7401	47.6965	0.904369	#N/A	#N/A
NRRL3_01950	59.7804	55.5425	55.3495	58.5239	58.0959	56.8908	58.3099	1.02494	1.12743	0.0349678
NRRL3_01951	6.60554	8.13006	8.67921	7.01644	8.12773	7.80494	7.57208	0.970166	#N/A	#N/A
NRRL3_01952	6.18719	5.39046	5.8389	4.62963	4.60758	5.80552	4.6186	0.795555	#N/A	#N/A
NRRL3_01953	3.56067	2.93648	2.61499	3.44628	3.00961	3.03738	3.22795	1.06274	#N/A	#N/A
NRRL3_01954	34.0874	30.0946	31.6008	37.3203	34.0459	31.9276	35.6831	1.11763	1.22764	0.000643438
NRRL3_01955	400.581	410.09	419.198	382.384	394.762	409.956	388.573	0.94784	#N/A	#N/A
NRRL3_01956	113.268	107.672	103.192	74.1945	77.8246	108.044	76.0096	0.703506	0.777806	0.000537767
NRRL3_01957	1.1647	1.31545	1.10233	2.42804	1.41594	1.19416	1.92199	1.60949	1.67443	0.00490167
NRRL3_01958	12.3726	14.7524	12.0649	8.70848	9.58742	13.0633	9.14795	0.700279	0.778705	0.0207407
NRRL3_01959	543.897	557.367	526.737	535.328	535.743	542.667	535.535	0.986858	1.08605	0.0952651
NRRL3_01960	119.439	111.069	105.162	83.3232	84.8834	111.89	84.1033	0.751661	0.829135	2.44945e-05
NRRL3_01961	1.32078	1.17352	1.09406	0.801736	0.820448	1.19612	0.811092	0.678103	#N/A	#N/A
NRRL3_01962	204	190.106	193.587	190.524	190.788	195.898	190.656	0.973243	#N/A	#N/A
NRRL3_01963	0.105567	0	0.304842	0.180691	0.260078	0.136803	0.220384	1.61096	#N/A	#N/A
NRRL3_01964	22.519	21.5224	21.5089	22.6724	22.0519	21.8501	22.3621	1.02343	1.12564	0.0394359
NRRL3_01965	9.74198	10.1296	8.67428	8.93704	9.72098	9.51529	9.32901	0.980423	#N/A	#N/A
NRRL3_01966	90.5176	87.4464	86.0915	88.863	85.0288	88.0185	86.9459	0.987814	1.08712	0.0601375
NRRL3_01967	389.141	398.757	393.984	392.695	383.538	393.961	388.116	0.985166	#N/A	#N/A
NRRL3_01968	77.1131	76.5582	75.6419	68.2621	63.1118	76.4377	65.6869	0.859352	#N/A	#N/A
NRRL3_01969	59.3693	62.2646	54.242	54.645	55.4376	58.6253	55.0413	0.938866	#N/A	#N/A
NRRL3_01970	14.5739	13.3862	12.6087	12.1353	11.0003	13.5229	11.5678	0.855421	#N/A	#N/A
NRRL3_01971	15.1235	14.303	14.5236	13.4849	13.4309	14.65	13.4579	0.918626	#N/A	#N/A
NRRL3_01972	89.3723	92.3237	87.6121	92.086	86.6431	89.7694	89.3646	0.99549	1.09515	0.0998776
NRRL3_01973	301.918	266.099	264.541	257.092	265.298	277.519	261.195	0.941178	#N/A	#N/A
NRRL3_01974	0.231568	0.106992	0.141288	0.355437	0.638245	0.159949	0.496841	3.10624	2.45832	0.00064011
NRRL3_01975	11.4638	11.2064	11.2315	9.55075	10.329	11.3006	9.93988	0.879591	#N/A	#N/A
NRRL3_01976	27.5301	23.6137	27.3028	29.369	27.7897	26.1489	28.5793	1.09295	1.19869	0.0116622
NRRL3_01977	2520.32	2469.46	2583.09	2813.91	2771.82	2524.29	2792.86	1.1064	1.21526	4.20448e-05
NRRL3_01978	146.43	148.875	153.131	140.972	144.042	149.479	142.507	0.95336	#N/A	#N/A
NRRL3_01979	42.206	39.7917	38.4075	39.7195	42.2325	40.1351	40.976	1.02095	#N/A	#N/A
NRRL3_01980	303.611	292.596	292.319	428.469	397.343	296.175	412.906	1.39413	1.52974	2.00171e-21
NRRL3_01981	18.9804	20.1078	18.6149	20.313	18.9543	19.2344	19.6336	1.02076	1.12365	0.0237483
NRRL3_01982	33.8617	29.847	32.2684	32.6513	28.7378	31.9924	30.6945	0.959434	#N/A	#N/A
NRRL3_01983	97.5705	104.44	92.3733	103.496	101.625	98.1279	102.56	1.04517	1.15023	0.00704394
NRRL3_01984	11.9301	12.3089	10.8659	8.38248	7.89312	11.7016	8.1378	0.695441	0.769372	9.60034e-06
NRRL3_01985	0	0	0	0	0	0	0	#DIV/0!	#N/A	#N/A
NRRL3_01986	6.47062	5.7756	5.86617	6.57182	6.3116	6.03746	6.44171	1.06696	1.17087	0.0831936
NRRL3_01987	154.006	148.972	156.213	164.575	162.578	153.064	163.577	1.06868	1.17316	0.0161647
NRRL3_01988	11.697	10.9456	11.7059	9.30798	7.63779	11.4495	8.47288	0.740022	0.821799	0.0996509
NRRL3_01989	46.9412	50.5253	46.7243	43.8309	48.4461	48.0636	46.1385	0.959947	#N/A	#N/A
NRRL3_01990	21.702	20.4251	21.2426	21.6439	20.8308	21.1232	21.2373	1.0054	#N/A	#N/A
NRRL3_01991	122.8	122.661	122.853	150.638	135.799	122.771	143.219	1.16655	1.28045	5.90951e-06
NRRL3_01992	529.723	570.896	521.908	476.487	484.219	540.842	480.353	0.888157	#N/A	#N/A
NRRL3_01993	14.0674	13.9905	12.4272	13.1917	13.3114	13.495	13.2516	0.981958	#N/A	#N/A
NRRL3_01994	17.8592	18.345	17.6482	19.6915	17.8874	17.9508	18.7895	1.04672	1.15133	0.00839607
NRRL3_01995	7.11271	5.20129	6.4115	5.69578	4.68837	6.24183	5.19207	0.831819	#N/A	#N/A
[truncated: 9,852 more rows]

## Sheet: NRRL3_06002 homologs
	TPM	TPM	TPM	TPM	TPM
	BR_MA6.3	BR_MA15.4	BR_MA16.4	BR_MA9.6	BR_MA10.7
	LeidenRNA_001	LeidenRNA_010	LeidenRNA_011	LeidenRNA_004	LeidenRNA_005
	MA234.1	MA234.1	MA234.1	∆tanX (∆NRRL3_08276)	∆tanX (∆NRRL3_08276)	MA234.1 ave	∆tanX ave	FCtanX/WT	FC 2Dseq	FDR
GENE_ID	Leiden001_quant	Leiden010_quant	Leiden011_quant	Leiden004_quant	Leiden005_quant
NRRL3_06002	6.01921	5.74562	5.64581	587.781	509.129	5.80355	548.455	94.5034	95.8899	0
NRRL3_06896	0.17076	0.280401	0.411051	0.438052	0.16878	0.287404	0.303416	1.05571	#N/A	#N/A
NRRL3_07601	0.156574	0.128874	0.0380858	0.23483	0.270537	0.107845	0.252684	2.34303	1.66663	0.0714342
NRRL3_07467	14.2484	11.3629	11.985	12.7979	11.6052	12.5321	12.2016	0.973624	#N/A	#N/A
